# Supplementary material for: Novel Epigenetic Eight-Gene Signature Predictive of Poor Prognosis and MSI-Like Phenotype in Human Metastatic Colorectal Carcinomas
Source: Cancers (Basel). 2021 Jan 5;13(1):158. doi: 10.3390/cancers13010158 (PMC7796477; doi:10.3390/cancers13010158)
Supplement: Supplementary file 1 [file cancers-13-00158-s001.zip]

Archive with 23 entries (21 files):
- Supplementary information/Supplementary datasets/
- Supplementary information/Supplementary datasets/DatasetS1.xlsx
- Supplementary information/Supplementary datasets/DatasetS2.xlsx
- Supplementary information/Supplementary datasets/DatasetS3.xlsx
- Supplementary information/Supplementary datasets/DatasetS4_report_NEW_CROSS_genes_HYPER.xlsx
- Supplementary information/Supplementary datasets/DatasetS5_report_NEW_GSE48684_inHouse_RES_enrich_HYPER.xlsx
- Supplementary information/Supplementary datasets/DatasetS6_report_NEW_inHouse_TCGA_RES_enrich_HYPER.xlsx
- Supplementary information/Supplementary datasets/DatasetS7_report_NEW_GSE48684_TCGA_RES_enrich_HYPER.xlsx
- Supplementary information/Supplementary datasets/DatasetS8_report_TCGA_EXPdata_METHorEXPcluster.xlsx
- Supplementary information/Supplementary Figures/
- Supplementary information/Supplementary Figures/Supplementary Figure S1.tif
- Supplementary information/Supplementary Figures/Supplementary Figure S10.tif
- Supplementary information/Supplementary Figures/Supplementary Figure S11.tif
- Supplementary information/Supplementary Figures/Supplementary Figure S12.tif
- Supplementary information/Supplementary Figures/Supplementary Figure S2.tif
- Supplementary information/Supplementary Figures/Supplementary Figure S3.tif
- Supplementary information/Supplementary Figures/Supplementary Figure S4.tif
- Supplementary information/Supplementary Figures/Supplementary Figure S5.tif
- Supplementary information/Supplementary Figures/Supplementary Figure S6.tif
- Supplementary information/Supplementary Figures/Supplementary Figure S7.tif
- Supplementary information/Supplementary Figures/Supplementary Figure S8.tif
- Supplementary information/Supplementary Figures/Supplementary Figure S9.tif
- Supplementary information/Supplementary Information.pdf
