# Supplementary material for: Novel Epigenetic Eight-Gene Signature Predictive of Poor Prognosis and MSI-Like Phenotype in Human Metastatic Colorectal Carcinomas
Source: Cancers (Basel). 2021 Jan 5;13(1):158. doi: 10.3390/cancers13010158 (PMC7796477; doi:10.3390/cancers13010158)
Supplement: Supplementary file 1 [file cancers-13-00158-s001.zip › Supplementary information/Supplementary datasets/DatasetS1.xlsx]

## Sheet: FOLFOX
probes	Delta methylation	UCSC_RefGene_Name	UCSC_RefGene_Group	pval
cg09586787	0.204702	SYT12	TSS1500	1.30032e-06
cg15703512	-0.140013	C16orf65	TSS200	3.0324e-06
cg17492904	-0.0687811	ACSL3	1stExon	5.34646e-06
cg15914863	0.264942	CYP2W1	TSS200	5.40359e-06
cg24258125	-0.295775	PNPLA5	1stExon	1.24368e-05
cg03928565	0.209247	RAB30	5'UTR	1.6932e-05
cg11159091	-0.206183	C1orf55	TSS1500	2.13553e-05
cg00840403	-0.370709	CHST4	1stExon	2.1368e-05
cg18406718	-0.145847	PPP3CA	TSS1500	2.52344e-05
cg09587069	0.222187	MAPRE1	TSS1500	2.55302e-05
cg17668115	0.232524	PEAR1	5'UTR	2.60148e-05
cg17600019	0.215386	SCG3	TSS1500	2.84609e-05
cg21136789	0.287863	THEGL	TSS1500	3.57219e-05
cg00194422	0.230104	GNG7	5'UTR	3.70789e-05
cg24570371	0.272978	LOC439933	TSS200	3.93194e-05
cg12618726	-0.093514	NDUFAF6	1stExon	4.27772e-05
cg17397671	0.219916	SEMA3C	TSS1500	4.55637e-05
cg11667020	-0.33712	NKX2-4	5'UTR	4.6144e-05
cg01500633	0.106577	SNORD50A	TSS200	5.02881e-05
cg24435704	0.266138	PARP12	TSS1500	6.29416e-05
cg01835384	0.172407	TMEM30B	1stExon	6.33697e-05
cg03737220	-0.203793	ANXA4	5'UTR	7.22435e-05
cg08925882	0.230235	GSTP1	TSS1500	7.37885e-05
cg02795029	-0.321753	SYT14	TSS1500	7.61227e-05
cg05548403	0.142758	CAST	TSS1500	8.11894e-05
cg09503809	-0.153361	KLB	TSS1500	8.15071e-05
cg07592304	0.123086	TRA2A	TSS1500	8.20526e-05
cg02828104	0.172286	TMEM189	TSS1500	8.37227e-05
cg03455713	0.254619	FAM176A	5'UTR	8.47816e-05
cg09094448	0.138353	CATSPERG	5'UTR	8.58153e-05
cg00617568	0.252635	B4GALNT2	TSS1500	8.61892e-05
cg13903162	0.232229	SLC7A11	1stExon	8.6855e-05
cg03387497	0.278133	BANF2	5'UTR	8.77091e-05
cg04582695	0.260937	AANAT	5'UTR	8.93539e-05
cg13722123	-0.309638	GRM1	5'UTR	9.19045e-05
cg10276301	0.297366	LOC100133545	TSS1500	9.33725e-05
cg24916377	0.158787	FRRS1	TSS1500	9.37868e-05
cg12976501	-0.205688	ALK	5'UTR	9.49034e-05
cg01627992	0.175467	URI1	TSS1500	9.65565e-05
cg15002115	0.275435	TRAPPC5	TSS1500	9.69546e-05
cg20561968	0.135853	F7	TSS200	9.97604e-05
cg18715299	0.258892	AMHR2	TSS1500	0.000100085
cg26576712	0.296217	OTP	TSS1500	0.000100318
cg22111003	-0.120571	ACSL3	1stExon	0.000102956
cg25831111	0.222903	COASY	TSS1500	0.000104678
cg01966425	-0.191779	PSORS1C1	5'UTR	0.000111915
cg08050903	-0.163157	SYNE2	5'UTR	0.000112693
cg01922211	0.233571	LDLRAD4	5'UTR	0.000113767
cg19359099	0.191327	HK2	5'UTR	0.000115641
cg20871412	0.124607	XRRA1	TSS1500	0.000117951
cg13089544	0.201183	SLC4A4	5'UTR	0.000118736
cg17810944	-0.264238	GDAP1L1	1stExon	0.000119644
cg23832439	0.195985	DRAIC	TSS200	0.000120483
cg22323744	-0.206712	CRHBP	5'UTR	0.000124961
cg09097845	-0.140009	OPTN	5'UTR	0.000127032
cg14303674	0.236746	MAPRE1	TSS1500	0.000128486
cg25252377	-0.224761	UBXN11	5'UTR	0.000131851
cg18627662	0.116808	LOC100505938	TSS1500	0.000132429
cg19132360	0.151465	OTOR	TSS1500	0.000132464
cg24780171	-0.149542	CKAP5	TSS1500	0.000133119
cg25634742	-0.296461	RAB32	TSS1500	0.00013544
cg20577535	0.133597	EXPH5	TSS1500	0.000135544
cg20100987	0.214816	LY6D	TSS1500	0.000139209
cg21569749	0.270856	AHNAK	5'UTR	0.000139238
cg25024516	-0.259327	PDZD9	TSS1500	0.000140607
cg20812796	0.167772	THEGL	TSS1500	0.000141731
cg27657350	0.274707	CD82	TSS1500	0.000141884
cg21885046	-0.316562	FZD10	TSS200	0.000144303
cg20931305	-0.206091	ATXN1	5'UTR	0.000144898
cg16872520	-0.140748	P2RY2	TSS1500	0.000147745
cg15624162	-0.0997862	XRN2	TSS1500	0.000148433
cg05372963	-0.224631	ABAT	5'UTR	0.000153264
cg08036668	0.210061	GALK2	TSS1500	0.000155375
cg26918935	-0.0707069	TNFSF13B	TSS1500	0.000159995
cg25845331	0.109593	CASP9	TSS1500	0.000160865
cg15871435	0.232127	KLHL29	5'UTR	0.000161955
cg08120462	0.130326	C15orf42	TSS1500	0.00016332
cg24926963	0.234001	B3GNT5	TSS1500	0.000165411
cg04767208	0.257932	AMHR2	TSS1500	0.00017085
cg12531390	-0.245922	LOC102467222	TSS1500	0.000171928
cg11009736	-0.339644	MARCO	TSS200	0.000177501
cg05378265	0.265898	CELP	TSS1500	0.000177945
cg22641072	0.270161	CARD14	TSS200	0.000178586
cg14154726	0.239354	USP2	TSS1500	0.000180175
cg27300950	0.239181	TMPRSS4	TSS200	0.00018119
cg06091474	0.181194	SEMA3C	TSS1500	0.000182716
cg25986696	0.252151	NXPE4	TSS1500	0.000184078
cg25936922	-0.127787	C2orf60	TSS200	0.00018914
cg19920923	0.182779	TNIP1	5'UTR	0.000189673
cg08873673	0.241865	FUT2	TSS200	0.000197675
cg20909354	0.25394	DUSP26	TSS200	0.00019956
cg13506575	-0.260213	RNF152	5'UTR	0.000199909
cg14719792	0.170505	NHSL1	TSS1500	0.000200786
cg02693870	-0.230714	SLC6A2	TSS1500	0.000202292
cg15746843	-0.155748	CNST	5'UTR	0.000207633
cg10042939	-0.119545	ASB7	5'UTR	0.000208488
cg10532440	0.204052	KIF25	5'UTR	0.000211667
cg00594907	0.302844	CA6	TSS1500	0.000212803
cg12415353	0.26011	AIM1L	TSS200	0.000218274
cg22752533	-0.223408	SLC12A5	1stExon	0.000221888
cg04422168	-0.300351	PTPRN	TSS1500	0.000225633
cg25440020	0.181727	SCNN1B	5'UTR	0.000228536
cg24896353	0.178158	AGR2	TSS200	0.000228572
cg22423930	-0.255042	CTNNBIP1	5'UTR	0.00022876
cg08694680	-0.336629	ONECUT3	1stExon	0.000229484
cg26668679	-0.221525	SLC6A2	TSS200	0.000229492
cg09345868	-0.131714	SAMD3	5'UTR	0.000229518
cg07403525	0.126404	NWD1	5'UTR	0.000231257
cg04932544	-0.219894	SYT14	TSS200	0.000232614
cg16042109	0.207001	MS4A8	TSS1500	0.000234314
cg00957579	0.290257	KANK1	5'UTR	0.000234853
cg16648036	0.226168	LPIN1	5'UTR	0.000235363
cg07685736	0.28241	AIFM3	5'UTR	0.000237159
cg10874613	0.244457	TJP3	TSS1500	0.000244138
cg06618105	0.142543	LIN54	TSS1500	0.000245845
cg17270104	0.253317	LACC1	TSS1500	0.000245996
cg06498520	0.118234	TLR3	TSS1500	0.000246258
cg21927122	0.155722	SCPEP1	TSS1500	0.000250981
cg26700419	0.249019	ARHGEF26	TSS1500	0.000252524
cg06178073	-0.239093	ZNF204P	TSS1500	0.000257219
cg23734973	-0.22556	GRIA2	TSS1500	0.000258237
cg25810171	0.254253	MYADML2	5'UTR	0.000259063
cg24829472	0.18963	LPA	TSS1500	0.000261975
cg23382394	0.263383	PKD1L3	TSS1500	0.000262019
cg15348841	-0.184813	LSP1	TSS1500	0.000272454
cg22205607	-0.15714	RABGEF1	5'UTR	0.000273781
cg07328962	0.186214	LGALS8	TSS1500	0.000277294
cg22957898	0.196339	TMPRSS4	5'UTR	0.000277498
cg16739580	0.296981	PYDC2	1stExon	0.000279358
cg06108551	0.252684	TSC22D1	5'UTR	0.000281443
cg10099209	0.194661	ADH6	TSS200	0.000281484
cg02817058	0.208621	TJP3	5'UTR	0.000281781
cg08553950	-0.199814	SRC	5'UTR	0.000282742
cg18780412	-0.278129	PEX5L	TSS1500	0.00028438
cg20605413	0.201832	PCK1	1stExon	0.00028442
cg05372396	-0.187423	HPCAL1	5'UTR	0.000286754
cg14737332	0.12329	TCF7L2	TSS200	0.000287022
cg14253327	0.151045	LPPR1	TSS1500	0.000287712
cg08231359	0.211431	MIR3170	TSS1500	0.000288002
cg22363327	-0.196268	SFRS13B	TSS1500	0.000288553
cg26075090	0.194431	SEL1L3	TSS1500	0.000288981
cg02973961	0.177991	CDH11	5'UTR	0.000290769
cg09030672	-0.254914	HSF4	TSS200	0.000295817
cg13750967	-0.177587	TMEM64	1stExon	0.000296508
cg03079681	-0.174256	CDKN2A	1stExon	0.00029724
cg10720080	0.245857	AHSG	TSS200	0.000297544
cg06225294	0.2692	ZBTB20	5'UTR	0.000300624
cg20237683	0.226917	NDNF	TSS1500	0.00030063
cg19756068	0.17711	CYP2B6	1stExon	0.000302025
cg02146468	0.222049	NAPEPLD	TSS1500	0.000304415
cg06695027	0.239168	FBXO38	5'UTR	0.000304907
cg07004443	-0.192913	COL12A1	TSS1500	0.000305392
cg17994788	-0.273298	C1GALT1	5'UTR	0.000314357
cg05345697	0.274677	DRD2	5'UTR	0.00032393
cg23216612	0.176766	RINT1	TSS1500	0.000325093
cg08185591	0.161313	BBOX1	5'UTR	0.000330739
cg01733570	0.280337	DFNA5	TSS1500	0.00033234
cg06755180	0.145757	LINC01422	TSS200	0.000333289
cg06355570	0.154484	FBXL16	5'UTR	0.000336842
cg21545149	-0.264842	SUN1	TSS200	0.000337083
cg19477361	0.233001	GNG7	5'UTR	0.000341276
cg12374527	-0.210209	RGS6	5'UTR	0.000342939
cg08256260	-0.0886026	KCTD13	TSS1500	0.000343268
cg09953995	0.230803	LMO7	5'UTR	0.000343452
cg18810712	-0.203072	HIST1H3A	TSS1500	0.00034621
cg18044044	-0.215942	OR7D4	TSS200	0.000351644
cg07617246	-0.171947	IGDCC4	TSS1500	0.000354616
cg25461865	0.166912	ENPP3	1stExon	0.000354732
cg16428612	-0.342978	SPG7	TSS1500	0.000355481
cg07755002	0.228365	KIAA1324	5'UTR	0.000357848
cg15905329	0.21766	CALD1	TSS1500	0.000358054
cg02323785	0.306668	RASSF2	5'UTR	0.000359614
cg12148581	0.0876266	RPL14	TSS1500	0.000361501
cg04134015	0.239709	OPA1	TSS1500	0.000361853
cg13095372	0.255309	SOCS5	TSS1500	0.000365124
cg04557949	0.291668	LACC1	TSS1500	0.000367764
cg26549290	-0.296926	SOX14	1stExon	0.00036875
cg01767862	-0.209018	SNORD114-28	TSS1500	0.00036993
cg19111544	0.186323	GLYATL1	TSS1500	0.000373899
cg01182836	-0.159291	SDCBP	5'UTR	0.000376207
cg20016631	-0.142331	FAM114A1	5'UTR	0.000378467
cg13085312	-0.225179	DOK3	TSS1500	0.000381688
cg12011299	0.218479	ADH4	TSS200	0.000382309
cg23465864	-0.108286	UPF2	5'UTR	0.000386314
cg14500070	0.212185	ZBTB38	5'UTR	0.000386907
cg02051806	0.183564	MGAT4C	5'UTR	0.00038969
cg20765408	0.143621	PARP4	5'UTR	0.000389765
cg13922304	0.185517	ICA1	TSS1500	0.000390762
cg00913104	-0.269035	TNK2	TSS1500	0.000391231
cg26862331	0.245579	FAM83E	TSS1500	0.000393009
cg03596216	0.107389	FAM135A	5'UTR	0.000394426
cg24474409	0.190713	ACTR3C	TSS1500	0.000400657
cg06124749	-0.288318	GAPDHS	TSS1500	0.000400705
cg02269440	-0.0959909	EXOC4	TSS1500	0.00040443
cg20952636	-0.135044	HORMAD1	TSS1500	0.000410737
cg08994082	0.224999	GNG7	5'UTR	0.000411565
cg01923514	0.189683	BASE	TSS200	0.000413198
cg15485574	0.293741	FOXJ3	5'UTR	0.000418364
cg19687473	-0.144646	AGK	5'UTR	0.000418364
cg04711852	0.212521	PAX9	TSS1500	0.000422004
cg14115324	-0.0972477	DUS1L	TSS200	0.000423722
cg01851450	-0.272391	RAB32	TSS1500	0.00042713
cg17284779	-0.216269	CHAT	TSS1500	0.000427756
cg21174110	0.202772	LINC01213	TSS200	0.000429874
cg02909446	0.158284	SPOCK2	TSS1500	0.00043033
cg26620450	-0.199154	P2RX2	TSS1500	0.000433608
cg09248197	0.16153	ZNF629	TSS1500	0.00043414
cg20112500	0.178818	HCG22	TSS1500	0.000435104
cg22223402	0.201603	FAM55D	TSS1500	0.000436313
cg00239353	0.239773	IL32	TSS1500	0.000437011
cg17617491	0.204294	GNG7	5'UTR	0.000441323
cg08425278	0.171222	CDC25B	TSS200	0.000441512
cg13708378	0.185285	STARD13	5'UTR	0.000443578
cg23941495	0.235365	MIR196A1	TSS200	0.000443854
cg21084061	0.237129	KIAA1586	TSS1500	0.000443863
cg14889272	0.303387	ZMIZ1	5'UTR	0.000447856
cg09237790	0.171745	LOC285194	TSS200	0.000448697
cg11682700	0.28174	ZBTB20	1stExon	0.000450113
cg06152535	0.305015	LINC00365	TSS200	0.000450925
cg02719634	0.202946	SLC22A18AS	1stExon	0.000450935
cg05634256	-0.199062	HIVEP3	5'UTR	0.000451766
cg11242907	0.185913	SCRN2	TSS1500	0.000452538
cg03996120	-0.142454	GALNT5	TSS1500	0.000454501
cg08028729	0.151269	PDE9A	5'UTR	0.000456294
cg13714749	0.179663	FAM83F	1stExon	0.000456893
cg02447854	0.166112	STARD10	5'UTR	0.000457695
cg17261189	-0.206811	DEFA1B	TSS1500	0.000463468
cg18408359	0.197157	SRPK1	TSS1500	0.00046483
cg22959932	0.232751	C3orf32	1stExon	0.00046555
cg12983285	0.153723	PTK6	TSS200	0.000468274
cg04774597	-0.253381	RPLP1	TSS1500	0.000468837
cg09675093	0.163593	NEK3	5'UTR	0.00047103
cg22047377	-0.18511	NCALD	5'UTR	0.000474744
cg11394785	-0.172306	LTC4S	1stExon	0.000474877
cg02820514	-0.299947	ZIC4	TSS1500	0.000481276
cg16789844	-0.28162	PDE1C	TSS200	0.000481596
cg00804745	0.202757	IQUB	5'UTR	0.0004835
cg17035996	0.266995	FAM159B	TSS1500	0.000484609
cg15649774	0.114359	NFKBIL1	TSS200	0.00048628
cg24887139	-0.211414	CNTNAP2	1stExon	0.000486986
cg10143991	0.246338	SERPINB6	TSS200	0.000492314
cg27083891	0.220075	MIR192	TSS200	0.000492756
cg03221590	-0.132157	TMEM225	5'UTR	0.000495246
cg04493700	0.270754	CTBP2	5'UTR	0.000495866
cg03131767	0.219779	ABCB9	5'UTR	0.000503445
cg16322479	0.270473	EXOC3	5'UTR	0.00050433
cg21459150	0.247239	PTPRD	5'UTR	0.000504777
cg22109370	0.230106	ENGASE	TSS1500	0.000506258
cg08621315	0.201775	CARD11	5'UTR	0.000509345
cg07741205	0.192475	MIR1179	TSS1500	0.000509859
cg10957906	0.203352	RPS5	TSS1500	0.000510792
cg18002751	0.155482	FAM135A	5'UTR	0.000510957
cg07629954	0.205138	LOC101928994	TSS1500	0.000514534
cg24523650	-0.185326	EIF2AK2	5'UTR	0.000515724
cg08581018	0.193913	MSLNL	TSS200	0.000519668
cg11580676	-0.233128	BGLAP	TSS1500	0.000523034
cg04117886	0.211829	SOX13	5'UTR	0.000523542
cg13163124	0.240459	PRUNE2	TSS1500	0.000523978
cg05498943	0.211951	SNPH	5'UTR	0.000527398
cg20544279	-0.199466	MIR1273A	TSS1500	0.000528982
cg02462382	-0.24524	C1QTNF4	5'UTR	0.000534928
cg09272256	0.175077	AKR1C4	1stExon	0.000535712
cg21797528	0.278123	TGFBR3L	TSS1500	0.000536516
cg20797409	0.263091	FOXJ3	5'UTR	0.000537454
cg26966124	-0.283214	SIM1	TSS1500	0.000538737
cg02332500	-0.150163	C5orf43	TSS1500	0.000539249
cg12091254	-0.109407	PDLIM5	5'UTR	0.000539442
cg07152812	0.22469	SPATA13	5'UTR	0.000541025
cg26899156	0.215983	FUT3	1stExon	0.000543694
cg07393984	-0.0901084	C16orf72	1stExon	0.000544311
cg04578997	0.335761	CHST11	TSS200	0.000545577
cg21878934	-0.218543	ITGAV	TSS1500	0.000546113
cg00257817	0.23106	SIPA1L3	5'UTR	0.000551451
cg18267374	-0.284166	NEFM	TSS1500	0.000551639
cg18456803	0.152509	ELF1	TSS200	0.00055492
cg19670472	0.231857	WDR64	TSS1500	0.000555462
cg24192805	-0.189088	UTS2R	1stExon	0.00055554
cg10248100	-0.230374	UNC84A	5'UTR	0.000556416
cg22854878	0.244786	LHFPL2	5'UTR	0.000556454
cg08412316	0.209263	MTMR2	TSS1500	0.00055646
cg26010218	0.204231	FRAS1	TSS1500	0.000568095
cg05803361	0.235796	PDZK1	TSS1500	0.000573622
cg27521770	0.316854	AIFM3	5'UTR	0.000574423
cg18010516	0.18772	AIFM3	TSS1500	0.000577569
cg20345556	0.1751	TRIM26	5'UTR	0.000578111
cg00584450	-0.242843	FOXL1	1stExon	0.000578277
cg00045164	0.159884	AGR2	TSS1500	0.000580733
cg04526324	0.215751	MMEL1	5'UTR	0.000581759
cg03341508	0.131393	WHSC1L1	5'UTR	0.000582095
cg06820852	-0.212468	CTNNBIP1	5'UTR	0.000585211
cg05903486	-0.231036	FCHO1	5'UTR	0.000588862
cg18104285	-0.131492	PIK3R1	TSS200	0.000589244
cg26559974	-0.236911	GDNF	5'UTR	0.000590784
cg02498544	0.212675	MMP13	TSS200	0.000590942
cg26803216	0.105332	TROVE2	5'UTR	0.000591219
cg24593464	0.173907	TRIM29	TSS200	0.000593486
cg03742771	0.156761	NFATC1	TSS1500	0.000594252
cg18913951	0.182666	TMEM45B	TSS1500	0.000594799
cg18887228	-0.0933858	PHF3	1stExon	0.000599681
cg26152217	0.126301	NOL3	TSS200	0.000601203
cg00377916	0.133902	DEFB122	TSS1500	0.000602284
cg20955507	0.130354	DDR1	5'UTR	0.000604995
cg18137040	-0.240781	TRPC6	TSS1500	0.000605586
cg13504554	-0.260722	LRFN2	5'UTR	0.000609552
cg10789261	-0.10393	LARP4B	1stExon	0.00061477
cg17347335	0.191285	C11orf90	TSS1500	0.000614852
cg13205937	0.202555	DAGLA	5'UTR	0.000614895
cg13777844	-0.360761	ONECUT3	1stExon	0.000615564
cg15496866	-0.230823	LRFN2	5'UTR	0.000618032
cg10818988	-0.197718	WASF3	5'UTR	0.000620137
cg05623469	0.211695	RMI1	5'UTR	0.000622481
cg05592581	-0.103436	SIDT1	TSS1500	0.000623737
cg23497683	-0.242023	AFF3	TSS200	0.000625051
cg25345005	-0.111092	KTELC1	1stExon	0.000625597
cg18502477	0.165804	OR9Q1	5'UTR	0.000627134
cg07447613	-0.115529	VIPAS39	5'UTR	0.000628907
cg08199717	0.181567	KIAA1217	5'UTR	0.000629542
cg25445104	-0.305493	AKAP13	TSS1500	0.000631274
cg02141748	0.201559	ProSAPiP1	TSS1500	0.000632354
cg08348165	-0.153688	OR2A12	TSS1500	0.000633082
cg25315420	0.24696	BANP	TSS1500	0.000634136
cg10096346	0.249107	CNPY1	5'UTR	0.000638202
cg07733851	0.248215	NR3C1	5'UTR	0.00063847
cg15654143	-0.225977	CCDC166	1stExon	0.000641067
cg19451564	0.128459	GINS1	TSS1500	0.000649899
cg20513976	0.169988	LIME1	TSS200	0.000650201
cg19046826	-0.247056	CHAD	TSS200	0.000652173
cg02858506	-0.194463	NEDD9	5'UTR	0.000654821
cg11170264	0.0927103	PLS1	TSS1500	0.000656004
cg11829394	-0.172925	ZNF319	5'UTR	0.000659043
cg25781121	-0.079942	ZNF589	1stExon	0.000659352
cg09769647	-0.163752	HK2	TSS200	0.000664044
cg20318826	0.19758	CNGB1	TSS200	0.000665969
cg08583277	-0.123002	ANKRD11	5'UTR	0.000672128
cg06901484	-0.0843622	CDK13	5'UTR	0.000675558
cg11987802	-0.149992	CUGBP1	5'UTR	0.000676613
cg05812663	-0.110496	NFRKB	5'UTR	0.000679646
cg22155294	0.1353	DLGAP4	5'UTR	0.000680025
cg14671170	0.134825	PARVA	TSS1500	0.000680334
cg14217091	0.217531	TRAF3	5'UTR	0.000680889
cg05038268	-0.21815	KDM2A	TSS1500	0.000682202
cg21958069	0.209222	MIR196A1	TSS200	0.000683106
cg06282059	0.213922	UBE2E1	TSS1500	0.000684131
cg04431133	0.202011	RPL36AL	TSS1500	0.000686546
cg05897918	0.090965	GALNT7	TSS200	0.000688783
cg15088491	0.294437	PRLR	5'UTR	0.000692546
cg14429861	0.211202	HOXA-AS3	TSS200	0.000693687
cg07744166	0.291739	WASF3	TSS1500	0.000698704
cg22632756	0.167734	PNOC	TSS1500	0.000700723
cg19896982	-0.207985	UBE2D1	5'UTR	0.000703089
cg24495177	-0.101391	ZNF273	TSS1500	0.000704995
cg06155641	0.238439	GLT6D1	TSS200	0.000707602
cg09915579	-0.210988	SEPT9	TSS200	0.000707634
cg01257828	-0.327685	FGF12	TSS200	0.000710045
cg19119369	0.292181	NMU	TSS1500	0.000711475
cg04462468	0.189085	LOC100506127	1stExon	0.000715264
cg16214654	-0.111707	USP34	1stExon	0.000715352
cg08568564	-0.109389	FAM192A	5'UTR	0.000718174
cg13227833	0.204604	CEP295NL	TSS1500	0.000720063
cg23167594	0.29664	FAM179A	5'UTR	0.000720245
cg16126084	0.171709	ZBTB20	1stExon	0.000722259
cg12172631	-0.220965	TARM1	TSS1500	0.000722291
cg14867138	0.146887	TBXAS1	5'UTR	0.000725312
cg27373604	0.208044	DLG2	5'UTR	0.000725909
cg15474660	-0.217967	NTMT1	TSS1500	0.000728322
cg26447413	-0.23481	GAS1	1stExon	0.000731486
cg23504723	-0.173651	MIR548P	TSS1500	0.000732461
cg07196212	0.19474	ESR1	5'UTR	0.000735369
cg24836607	-0.171269	ASZ1	TSS200	0.000742084
cg17705128	0.153196	FUT6	1stExon	0.000743908
cg05923015	0.178317	CRISPLD2	5'UTR	0.000746355
cg23573913	-0.284588	GUCY1A2	TSS1500	0.000747238
cg12073479	0.235187	WNT16	TSS1500	0.000748385
cg07803501	-0.169605	AKAP13	TSS1500	0.000753066
cg23517697	0.145717	NCOA3	5'UTR	0.000753253
cg11729970	-0.208808	FAM24B	TSS1500	0.000753651
cg08725822	0.225729	RAB30	5'UTR	0.000759678
cg08484337	-0.1362	SNORA38	TSS1500	0.000760362
cg04161193	0.132542	RNF19A	5'UTR	0.000761526
cg19022254	0.151908	GABBR1	TSS1500	0.000761645
cg03031988	0.153277	BAT1	TSS1500	0.000762211
cg24562668	-0.102327	CEP112	5'UTR	0.000765955
cg25030266	-0.189976	ITPRIP	5'UTR	0.000770053
cg11273471	-0.16982	SNORD115-13	TSS200	0.000771401
cg09026253	0.260327	IFITM1	TSS1500	0.000772332
cg00289496	0.185094	FBXO31	5'UTR	0.000772833
cg19840088	0.161436	LYPD6B	TSS1500	0.000775271
cg26698820	-0.176067	VSX1	TSS200	0.000777481
cg12619961	-0.175203	ATXN1	5'UTR	0.000780564
cg24315042	-0.200927	AQP2	TSS1500	0.000783367
cg25798832	0.311548	KIAA0355	5'UTR	0.000783422
cg19281948	-0.238366	LIMS1	5'UTR	0.000783702
cg16043651	-0.229813	ZNF536	5'UTR	0.000785523
cg25688060	0.257455	BTBD3	5'UTR	0.00078636
cg09212118	0.149859	GUCA2A	TSS200	0.000787771
cg11042402	0.156415	BLOC1S5	TSS1500	0.000789075
cg00041368	0.241516	DLGAP1	1stExon	0.000789476
cg03547181	0.255197	ADORA1	TSS200	0.000789808
cg21476000	0.25367	HOXC4	5'UTR	0.000793181
cg23689428	0.188174	LOC84931	TSS200	0.000793485
cg09772821	0.204348	HECW2	5'UTR	0.000793654
cg26011945	0.0725174	RBM39	5'UTR	0.000797646
cg01866861	0.139355	MIR8485	TSS1500	0.000800147
cg19507032	-0.213853	OXER1	TSS200	0.000803621
cg27562174	0.172275	ADH4	5'UTR	0.000803912
cg11344073	0.168801	EIF2AK2	TSS1500	0.000804126
cg17794604	0.206045	C11orf52	5'UTR	0.000807438
cg07164556	0.205126	PDZK1	TSS1500	0.00080785
cg26996097	0.2157	HDAC9	TSS1500	0.000810317
cg07572435	0.196343	LY6D	TSS200	0.000810817
cg24915987	0.192052	CDH6	5'UTR	0.000811064
cg11463292	-0.283088	SULF1	5'UTR	0.000813161
cg04231019	0.169548	UMOD	5'UTR	0.000813838
cg26210191	0.161293	AMPD2	TSS1500	0.000814614
cg14215748	0.118011	COPB1	TSS1500	0.000814753
cg12513061	0.153038	POLR2H	TSS1500	0.000814981
cg20051530	-0.233453	GAL3ST3	TSS1500	0.000816144
cg03030065	0.193924	ST5	5'UTR	0.000817602
cg11029522	0.188563	HERC5	TSS1500	0.00081778
cg09310441	0.186857	UBE2D2	TSS1500	0.000818083
cg25091766	-0.0992314	TMEM2	5'UTR	0.000818378
cg16983486	-0.293176	ST5	5'UTR	0.000819226
cg09814480	0.234284	STRA8	TSS1500	0.000821518
cg26875384	0.208376	FAM107B	TSS1500	0.000821555
cg22442168	-0.251638	ZNF236	TSS1500	0.000824516
cg15918459	-0.307111	TFAP2A-AS1	TSS1500	0.000826836
cg10071260	0.210591	HM13-AS1	TSS1500	0.000827313
cg13077150	0.225464	PRKCZ	TSS1500	0.000829348
cg07523043	0.181396	TRIM26	5'UTR	0.00082962
cg05357209	-0.201665	UNC84A	5'UTR	0.000830861
cg24782497	0.217209	KIAA1683	TSS200	0.00083499
cg07618048	-0.159469	TRIM73	TSS1500	0.00083577
cg00546005	-0.281179	KCNG1	5'UTR	0.00083654
cg19749975	-0.0993671	ZRANB2	TSS1500	0.000838438
cg18072412	0.161995	C1QTNF9B-AS1	5'UTR	0.000843587
cg11302271	0.244341	ARVCF	5'UTR	0.000843981
cg15397564	0.178561	OR51B2	TSS1500	0.000844877
cg15883322	0.0888546	ARHGEF11	1stExon	0.000844949
cg12267883	0.108276	UBL3	TSS200	0.000847099
cg02098463	-0.175601	NARR	TSS1500	0.0008486
cg13309208	0.185898	PTPRK	5'UTR	0.000854797
cg00646649	0.221374	FBXO46	5'UTR	0.000857914
cg04844495	0.237972	TOR3A	TSS1500	0.000858496
cg09524455	-0.293371	IRX2	TSS200	0.000863378
cg07351688	0.202906	BDKRB1	5'UTR	0.000866616
cg16443812	0.169358	KLHDC7B	1stExon	0.00086672
cg02253882	0.234594	SLC22A11	5'UTR	0.000868922
cg23029506	0.0911362	ARID3B	5'UTR	0.000869145
cg12648510	-0.175472	DMGDH	TSS200	0.000873379
cg25235661	0.181984	SLC25A13	TSS1500	0.000875404
cg19356950	-0.274614	TUNAR	TSS1500	0.000876162
cg17890940	0.20008	ELFN1	5'UTR	0.000876406
cg10098541	0.178092	PDIA5	TSS1500	0.000880112
cg08576172	-0.292031	AKAP13	TSS1500	0.000881745
cg24586045	0.20754	TMEM105	1stExon	0.000885425
cg05129081	0.154476	TP63	TSS1500	0.000886795
cg15279866	0.226482	ARAP1	5'UTR	0.000889311
cg26645003	0.230845	MIR215	TSS1500	0.000895845
cg27472701	-0.151184	MET	5'UTR	0.000896012
cg01234517	0.223795	ACTR3C	TSS1500	0.000896299
cg22595943	0.272122	CRYGC	TSS1500	0.000898149
cg05438325	0.238622	SLC22A11	5'UTR	0.000900404
cg00797407	0.243466	LINC00656	TSS200	0.000900923
cg09746391	-0.162545	CCDC144C	TSS200	0.000901799
cg19296641	-0.325211	TFAP2A-AS1	TSS1500	0.000902194
cg07150830	0.204586	NOS2	1stExon	0.000902419
cg11476726	0.231845	SARDH	TSS200	0.000906219
cg16128415	0.170368	LARGE	5'UTR	0.000909449
cg00347757	0.329891	GJB2	TSS1500	0.000910696
cg09172296	0.137496	C10orf140	5'UTR	0.000911162
cg15228889	-0.189157	EZH2	5'UTR	0.000911602
cg20357185	0.22111	SCML4	5'UTR	0.000918895
cg17695891	0.182676	SLC9C2	TSS200	0.000920255
cg01238234	-0.17249	SYT16	TSS1500	0.000920397
cg02094351	0.20784	YWHAZ	TSS1500	0.000924147
cg06814248	0.144881	SHTN1	5'UTR	0.000924245
cg04709551	0.204931	ETV5	5'UTR	0.000924331
cg14032732	-0.335961	ECHDC3	1stExon	0.000925055
cg13668618	-0.304274	ZNF418	TSS200	0.000926075
cg09854011	0.265304	ARHGEF10L	TSS200	0.000926445
cg11568791	0.242021	ZDHHC11	TSS200	0.00093586
cg10542577	0.206082	ZMAT4	TSS1500	0.000938123
cg10656949	0.0905625	KCNG1	5'UTR	0.000940901
cg19483663	-0.0895283	XRCC4	5'UTR	0.000940963
cg08342194	0.200129	LY6G6E	TSS1500	0.000942209
cg19863411	-0.230701	PCYT2	TSS1500	0.000943721
cg16540129	0.115468	C6orf141	TSS200	0.000944283
cg16851799	0.146721	CASP9	TSS1500	0.00094567
cg03326188	0.215724	CCL28	5'UTR	0.000947614
cg05275277	-0.220066	RIMBP2	5'UTR	0.000948225
cg08884341	0.266496	LINC00365	TSS200	0.000952116
cg18100385	0.236438	LOC100286922	TSS1500	0.000957261
cg16612998	0.115459	LRP4	TSS1500	0.000958708
cg04772947	0.19802	SERPING1	TSS1500	0.000959121
cg26277237	-0.171086	KANK1	5'UTR	0.00096044
cg08730245	-0.133666	NPFF	TSS1500	0.000963397
cg25175467	0.12083	BCO1	TSS200	0.00096431
cg22222663	0.189813	TMPRSS13	TSS1500	0.000965391
cg10782557	0.199447	RNF223	TSS1500	0.000965845
cg19242268	0.20666	TCEA2	1stExon	0.000968328
cg17728472	0.138193	ZBTB40	TSS1500	0.000968612
cg26781524	0.159071	BCMO1	TSS1500	0.000968678
cg17795252	0.142472	SOX2OT	TSS200	0.000972938
cg05356308	-0.187156	CCDC147	TSS1500	0.000973033
cg05982473	0.0540507	OSBPL5	TSS1500	0.000973931
cg25366586	-0.19053	ZNF71	5'UTR	0.000976359
cg17819635	-0.320046	TCTEX1D1	TSS1500	0.00097659
cg02251743	0.134837	CALCRL	5'UTR	0.000976762
cg13570262	-0.299277	GABBR2	1stExon	0.000980081
cg00514713	-0.246118	HECW1	5'UTR	0.000981142
cg12961842	-0.270379	ZNF418	TSS200	0.000982228
cg04732087	0.28869	GREM2	5'UTR	0.000984211
cg07957656	0.132254	SEC62	TSS1500	0.000985167
cg10733099	0.12308	CLDN12	5'UTR	0.000985339
cg11302943	-0.254042	CRTAC1	TSS200	0.000986298
cg11071577	0.124663	TMEM38B	TSS1500	0.000986493
cg13170497	0.223497	OR51B5	TSS1500	0.000987009
cg19507267	-0.151846	C3orf66	TSS200	0.000988658
cg18001026	0.236279	IL2	TSS1500	0.00098939
cg19983775	-0.0742677	OAT	5'UTR	0.000992958
cg14333454	0.181091	SFN	TSS1500	0.000994368
cg03838327	0.242684	LHX6	TSS1500	0.000994442
cg06964190	0.160595	LRRC10B	TSS1500	0.000994829
cg11445764	0.189503	FBXO38	5'UTR	0.000997634
cg14184078	-0.240454	CBLN4	5'UTR	0.000997663
cg12756093	-0.160277	AMPD1	TSS1500	0.000999686
cg16568410	0.223544	APBA2	5'UTR	0.00100081
cg21770436	-0.145671	C11orf75	5'UTR	0.00100231
cg09926488	-0.164228	TPM4	1stExon	0.00100426
cg12238858	-0.202738	KLHDC8A	1stExon	0.00100641
cg16440069	-0.223377	CELF1	5'UTR	0.00100728
cg24280449	-0.188833	SLC6A2	5'UTR	0.00100808
cg00645339	-0.207508	LOC145663	TSS200	0.00100839
cg13243108	0.239998	LNX1-AS2	TSS1500	0.00100891
cg15747712	0.261388	SERPINB2	TSS1500	0.00101239
cg08923894	0.257266	NOC3L	TSS1500	0.00101284
cg14242781	0.232882	FAM83E	TSS1500	0.00101305
cg05036937	0.182367	ITGA2	TSS1500	0.00101364
cg09433222	-0.121432	C1orf141	TSS200	0.00101491
cg20269267	0.155465	DAB1	5'UTR	0.00101493
cg10420626	0.129012	VEGFA	5'UTR	0.00101567
cg13884444	0.184339	SUN3	5'UTR	0.00101666
cg03269050	0.163318	TLX1NB	5'UTR	0.0010191
cg10794946	-0.097417	GPCPD1	TSS1500	0.00102234
cg13495928	0.241241	PRSS3	TSS1500	0.00102287
cg06204735	-0.247084	TMEM90A	TSS200	0.00102352
cg05539841	-0.168748	ENOX1	5'UTR	0.00102382
cg18727936	0.237379	VENTX	TSS1500	0.001025
cg02523880	0.234252	AIM1L	TSS200	0.00102606
cg25686080	0.21842	GALNT8	TSS1500	0.00102854
cg11553516	0.100023	TMEM99	TSS200	0.00102867
cg04779094	0.201841	LCN10	TSS1500	0.00102935
cg27241783	0.249452	NUMB	5'UTR	0.00103323
cg13890019	0.204302	ZNF32-AS3	TSS1500	0.00103361
cg02029696	0.135902	PTPRD	5'UTR	0.00103375
cg02378329	0.194966	FAM69C	TSS1500	0.0010361
cg11456896	-0.167231	WASF3	5'UTR	0.0010386
cg20772590	0.158529	SEPT9	TSS200	0.00104051
cg10186536	-0.257921	CLEC2D	TSS1500	0.00104257
cg20785560	0.161201	GIPC2	TSS1500	0.00104439
cg16004911	0.082799	FRYL	TSS1500	0.00104565
cg24464789	0.197645	C1orf210	TSS1500	0.00104572
cg01397065	0.16878	ADAT3	5'UTR	0.00104706
cg01448078	0.198468	MGC57346-CRHR1	5'UTR	0.00104914
cg15244327	-0.214572	TNFRSF10D	TSS200	0.00105487
cg22237653	0.245213	AMZ1	TSS1500	0.00105629
cg10572274	-0.297667	TXNRD1	5'UTR	0.00105889
cg13506354	-0.0716954	XRCC5	TSS1500	0.00105995
cg12415720	0.108784	C13orf23	TSS1500	0.00106409
cg04198914	0.122375	HNF1B	TSS1500	0.00106618
cg06429434	0.189175	DIO2	TSS200	0.00106685
cg23338195	0.170034	SLC30A8	TSS1500	0.00106842
cg15717808	-0.313236	KCNQ5	1stExon	0.00106916
cg11279404	-0.149049	TRIM13	5'UTR	0.00107071
cg09463989	0.251273	ZNF395	5'UTR	0.00107388
cg23361969	0.188511	EHHADH	5'UTR	0.00107446
cg27389201	0.179934	KLF5	TSS1500	0.00107454
cg15103196	-0.0978373	HIVEP2	5'UTR	0.00107576
cg13234901	0.194468	SLC51B	TSS1500	0.00107712
cg24237576	0.184688	DNASE1L2	TSS1500	0.00107799
cg10022873	-0.0649635	RWDD3	1stExon	0.00107806
cg00147943	0.216829	GNG12	5'UTR	0.00108045
cg19469742	0.212643	SLC27A5	TSS1500	0.0010819
cg05398883	0.219545	GUCA2A	1stExon	0.0010868
cg18508824	0.236793	RCHY1	TSS1500	0.00108939
cg00929637	-0.207642	FAM129C	TSS1500	0.00108966
cg06468347	-0.234885	ITGAE	TSS1500	0.00109006
cg03721641	0.218894	IL17REL	TSS200	0.00109025
cg15885337	-0.218389	OPCML	TSS1500	0.00109116
cg26357344	0.250019	KRT8	TSS1500	0.00109358
cg20124376	0.227909	GNG7	5'UTR	0.00109694
cg15937811	0.189145	STAP1	1stExon	0.00109749
cg03487367	0.191974	LIMA1	5'UTR	0.00110075
cg23315078	-0.274214	KCNQ5	5'UTR	0.00110081
cg24423468	-0.330673	CSGALNACT1	TSS200	0.00110178
cg04988273	0.249168	PXMP4	TSS1500	0.00110389
cg01879723	0.167774	ZBTB38	5'UTR	0.00110396
cg12989104	-0.114758	N4BP1	TSS1500	0.001106
cg09462269	0.170511	C1orf210	TSS200	0.00110729
cg04225243	-0.24187	LINC01248	TSS200	0.00111001
cg24887381	0.117083	ARID5B	TSS200	0.00111189
cg19021236	0.351141	MICAL3	5'UTR	0.00111313
cg09535011	0.155412	UEVLD	5'UTR	0.00111347
cg04444415	0.176838	ATP13A4	TSS200	0.00111699
cg09146820	0.141109	GRIFIN	TSS200	0.00111719
cg12700904	-0.237841	FBLN2	5'UTR	0.00112096
cg26103489	0.202421	TRPM5	TSS1500	0.00112101
cg23834593	0.218964	HNF4A	TSS1500	0.00112244
cg14324502	0.168678	ISCA1	TSS1500	0.0011233
cg00339695	0.217751	SLC5A11	TSS200	0.00112362
cg13705284	0.226506	ACOX2	TSS1500	0.00112373
cg10889896	0.257857	RNF43	5'UTR	0.00112838
cg10726931	-0.179536	PRICKLE2	5'UTR	0.00113326
cg08448725	0.203822	TOX3	TSS1500	0.00113513
cg20335735	0.204612	NUP43	TSS1500	0.00113739
cg10583144	0.15304	FAM124A	TSS1500	0.0011397
cg22851406	0.151369	DUS4L	5'UTR	0.00114654
cg13087871	-0.115436	GAB2	5'UTR	0.00114899
cg03292675	-0.21623	EPB49	5'UTR	0.00115012
cg22643811	-0.300115	FAM19A5	1stExon	0.00115153
cg08938062	0.152524	RP5-1022P6.2	5'UTR	0.00115154
cg02874376	-0.261976	DLK1	1stExon	0.0011535
cg07970599	0.336543	KIAA0226L	TSS1500	0.00115361
cg08363925	-0.121895	PRSS23	TSS200	0.00115636
cg06758369	0.142392	GABRA1	5'UTR	0.00116338
cg24865861	-0.140911	BZW2	5'UTR	0.00116492
cg15346880	0.197652	MRPS36	TSS1500	0.00116539
cg15799813	0.185658	LINC01046	TSS200	0.0011658
cg08311935	0.182624	ANKRD11	5'UTR	0.00117008
cg05977007	0.204171	SMAD9	5'UTR	0.00117065
cg13655908	-0.131414	LATS1	5'UTR	0.00117095
cg17793354	0.231352	CXCR7	5'UTR	0.00117382
cg17098147	-0.256151	SPAG6	TSS1500	0.00117569
cg04118652	0.188228	FKBP15	TSS1500	0.00117957
cg14783987	0.201413	PLEKHG6	TSS1500	0.00118016
cg22657044	0.166396	RNF114	TSS1500	0.00118018
cg17862993	0.283719	CDH18	5'UTR	0.00118375
cg08540973	0.263524	SIAH3	TSS1500	0.00118511
cg03902740	-0.173601	TACC2	5'UTR	0.00119127
cg02656884	0.130382	TMEM45B	5'UTR	0.0011929
cg12206199	-0.254585	LOC375196	TSS200	0.00119318
cg06888921	0.198322	ADGRG1	5'UTR	0.00119428
cg01045626	0.225312	ST3GAL4	TSS1500	0.00119608
cg19623877	0.051118	MYB	TSS1500	0.00119699
cg06946543	0.175596	LMO7	5'UTR	0.00119731
cg05977485	-0.139842	MICU1	TSS1500	0.00119764
cg02578540	-0.256681	DPYSL4	5'UTR	0.00119924
cg02867763	-0.219674	PCDHGA4	TSS200	0.00120352
cg13130398	0.216181	RABGAP1L	TSS1500	0.00120462
cg08924923	-0.139638	ZMYM2	5'UTR	0.00121034
cg17091793	0.0883546	FNDC3A	TSS200	0.00121208
cg18086316	0.244022	SLC13A3	5'UTR	0.00121773
cg07219303	0.134191	ADH6	TSS1500	0.00122384
cg23578515	0.231225	TMEM51	5'UTR	0.00122563
cg19084508	0.150744	ANXA6	5'UTR	0.00122992
cg23627149	0.212828	B3GALT2	5'UTR	0.00123267
cg16826064	0.220329	FAM53A	TSS1500	0.00123289
cg01440371	0.164691	FGGY	5'UTR	0.00123291
cg13992402	0.275034	TSPAN4	5'UTR	0.00123317
cg15342346	0.222179	NRCAM	5'UTR	0.00123323
cg00026341	0.158283	CRISP1	TSS1500	0.00123406
cg00344527	0.194656	GDF9	5'UTR	0.00123545
cg04460896	0.29432	MKL2	5'UTR	0.00123624
cg14668986	0.284378	ZBTB20	1stExon	0.00123646
cg06872514	0.181555	MAMDC4	TSS200	0.00123784
cg00280270	0.258554	AIFM3	5'UTR	0.00123788
cg08879684	0.287219	C13orf18	TSS1500	0.00123796
cg09862122	0.167497	EVPLL	1stExon	0.00123869
cg18402546	0.211769	HEY1	TSS1500	0.00124026
cg00461022	0.22137	FAM134B	TSS1500	0.00124028
cg11920519	0.278441	MAP1LC3A	5'UTR	0.00124135
cg06849167	0.214195	DAGLA	5'UTR	0.00124243
cg03970188	0.196955	SLC28A3	TSS200	0.00124338
cg18434354	0.164081	LOC84931	TSS200	0.00124623
cg18172698	0.24203	LRFN2	TSS1500	0.00124912
cg04992127	-0.286884	IRX2	TSS200	0.00125115
cg24299174	0.219408	WISP3	5'UTR	0.00125304
cg20991261	-0.164147	NDUFAB1	TSS1500	0.00125403
cg09541654	0.186149	LOC101928590	TSS200	0.00125459
cg11967145	0.278521	RNF212B	TSS1500	0.00125468
cg13123801	-0.143783	TMEM174	TSS1500	0.00125661
cg07054502	0.165849	ANKRD11	5'UTR	0.00125856
cg05092891	0.194557	DOPEY2	TSS1500	0.00126019
cg22779972	0.252948	TSPAN9	5'UTR	0.00126284
cg18104668	0.089024	RGMB	TSS1500	0.00126388
cg03832855	0.189326	PLCB4	5'UTR	0.00126403
cg23154743	0.109542	NFKBIL1	5'UTR	0.00126429
cg13205298	0.170762	GTF2IRD1	5'UTR	0.00126639
cg15941948	-0.22615	IRX2	1stExon	0.00126777
cg08038353	-0.338003	FAM19A4	TSS1500	0.00127074
cg01142219	0.215854	KIAA0232	TSS1500	0.00127107
cg06181637	0.233794	PTK2B	5'UTR	0.00127107
cg03259386	0.182151	KIAA0226L	5'UTR	0.00127145
cg05519105	0.313043	PLB1	TSS1500	0.00127164
cg10678266	-0.176468	MPP6	5'UTR	0.00127248
cg14646548	0.185977	ZNF484	TSS1500	0.001274
cg00506062	0.200408	ZMYND8	5'UTR	0.00127425
cg11314042	0.129136	AIG1	TSS1500	0.00127447
cg26819160	0.237675	CD81	TSS1500	0.00127502
cg21171815	0.169144	TMCC2	TSS1500	0.00127515
cg19346031	0.160699	RHOH	1stExon	0.00127577
cg01368673	-0.196173	ANKS1B	TSS200	0.00127677
cg09692833	-0.139641	SYK	5'UTR	0.00127694
cg12956311	0.14261	KIAA1456	5'UTR	0.00127749
cg19111265	0.195576	EPHA1	TSS1500	0.00128013
cg09464509	0.136106	N4BP2L2	TSS1500	0.00128081
cg11170179	-0.16893	KLK10	5'UTR	0.00128148
cg25132536	-0.218842	EPN2	5'UTR	0.00128268
cg05427272	0.182285	CCDC177	TSS1500	0.00128941
cg09128350	0.186671	SERPINF1	5'UTR	0.00128948
cg09569914	0.229204	EGOT	TSS1500	0.00129959
cg22204479	-0.233175	NKX2-4	TSS200	0.00130319
cg22488352	0.144094	ABHD10	TSS1500	0.00130605
cg10355893	0.282248	TJP3	TSS1500	0.00130611
cg03400335	0.195931	ILDR1	TSS1500	0.0013086
cg19518503	-0.0967595	LOC100134317	TSS1500	0.00131216
cg19102557	-0.126608	KIAA0586	TSS1500	0.00131291
cg08688023	-0.215975	PHYHIPL	TSS1500	0.00131553
cg08043565	-0.2156	MICALCL	1stExon	0.00131569
cg02699612	0.17491	PLEKHS1	5'UTR	0.00131663
cg16576327	0.261866	ARHGAP22	TSS1500	0.00132062
cg15971559	0.180536	TRAK2	5'UTR	0.00132063
cg03107393	0.134579	HOXB8	TSS1500	0.00132081
cg00005854	0.213212	SF3A2	5'UTR	0.00132106
cg01216565	-0.166871	WDR45B	TSS1500	0.00132297
cg14143781	0.120191	ATG4C	TSS1500	0.00132315
cg01021552	0.163942	CDH11	5'UTR	0.00132351
cg19113509	-0.268332	MPDZ	TSS200	0.0013249
cg14505585	-0.273919	psiTPTE22	TSS200	0.00132702
cg22324719	0.198522	BACH2	5'UTR	0.00132759
cg17548994	0.123592	CHODL	5'UTR	0.00132874
cg00220152	0.290518	HIF3A	5'UTR	0.00133051
cg14083375	-0.110618	DKFZp686A1627	TSS1500	0.00133053
cg02047051	-0.259205	TMEM40	5'UTR	0.00133154
cg06994016	0.195169	TMEM72	5'UTR	0.00133458
cg16475404	0.140093	SLC22A31	5'UTR	0.00133517
cg09011663	-0.166677	TGM7	TSS1500	0.00133523
cg06132028	-0.216133	EYA4	TSS200	0.00133617
cg02807450	0.120629	MTMR2	TSS1500	0.00133708
cg14562081	0.106949	TCF7L2	TSS200	0.00133778
cg19973210	0.199388	KCNIP1	5'UTR	0.00133947
cg22190023	-0.166097	PCDHB7	1stExon	0.00133992
cg13490869	0.228134	DCAF4	TSS1500	0.00134279
cg19661902	0.188437	DENND1B	TSS1500	0.00134698
cg02014416	0.129769	GNPAT	TSS1500	0.00134711
cg22852840	0.17715	OPN5	TSS200	0.00135006
cg15685971	0.180135	GPT	TSS1500	0.00135657
cg07591395	0.0860752	RBM8A	TSS1500	0.00135718
cg27178290	-0.205164	SKOR1	TSS1500	0.00135837
cg20646280	-0.3073	KCTD8	1stExon	0.00136426
cg05718270	0.184497	TERF1	TSS1500	0.00136532
cg14307853	0.188572	CKS2	TSS1500	0.00137055
cg01003245	-0.121729	POGZ	5'UTR	0.00137403
cg09990443	0.202546	SLC23A2	5'UTR	0.00137646
cg00479240	-0.259909	KIAA1462	5'UTR	0.00138043
cg01076129	-0.222997	CRISP2	TSS200	0.00138362
cg13318506	-0.215895	RAB3IP	5'UTR	0.0013858
cg17843722	0.170091	NCRNA00162	TSS1500	0.00138981
cg09254047	-0.0521101	CNIH2	TSS200	0.00139323
cg07270285	0.185961	PAIP2B	TSS1500	0.00139497
cg08742578	0.196601	HNMT	TSS1500	0.00139565
cg25535435	0.205454	TREML4	TSS1500	0.00139818
cg04395545	-0.141606	CHRM3	5'UTR	0.00139857
cg13846270	-0.233622	DLEU7	TSS200	0.00139991
cg04238983	-0.146899	MIR612	TSS1500	0.00140029
cg23093870	0.168121	LOC145837	TSS1500	0.00140111
cg05766896	-0.234577	FCRL1	5'UTR	0.00140468
cg25398032	0.0969448	PDLIM5	TSS1500	0.00140479
cg20141969	-0.159467	ATP8B4	5'UTR	0.00140543
cg26886277	0.184631	REEP1	TSS1500	0.00141163
cg13983941	0.176528	SLC22A18AS	5'UTR	0.00141373
cg01171785	0.177455	CLPP	TSS1500	0.00141703
cg26036406	0.183774	TACC2	5'UTR	0.00141773
cg22053282	0.229297	BLNK	TSS1500	0.0014178
cg22115748	0.169336	OSTBETA	5'UTR	0.00141821
cg07704990	-0.073309	SLCO6A1	1stExon	0.00141828
cg04983276	0.175409	PPIL2	TSS200	0.00141834
cg18815565	-0.164611	BFSP1	TSS1500	0.00142088
cg10000813	0.225869	ODC1	TSS1500	0.00142373
cg11692070	0.209638	NAPEPLD	TSS1500	0.00142648
cg24870433	-0.116154	RCBTB1	5'UTR	0.00142734
cg09409838	0.195664	SLC11A2	TSS200	0.00142773
cg17778120	0.253629	RBP2	1stExon	0.00143535
cg11854538	0.245322	C16orf74	5'UTR	0.00143615
cg26468395	-0.108099	EIF4G3	5'UTR	0.00143643
cg22179552	0.192036	ZNF484	TSS1500	0.00143951
cg06695663	-0.272825	GSC2	TSS200	0.00144
cg09293560	0.228661	REPIN1	TSS200	0.00144041
cg07123481	0.182156	MIR200B	TSS1500	0.00144111
cg16838699	0.217	TNNT3	1stExon	0.00144395
cg07810156	0.20765	PDZK1IP1	5'UTR	0.00144541
cg20041873	0.162223	SGCE	TSS1500	0.00144866
cg01123829	0.16444	ABCB1	5'UTR	0.00144892
cg15031297	0.262957	RNF165	5'UTR	0.00145222
cg09315329	0.0978271	IFT88	TSS200	0.00145459
cg23130075	0.183766	ACY3	TSS1500	0.00145713
cg19788375	-0.309992	GPR139	TSS200	0.00145857
cg07726178	0.156075	LRRN3	5'UTR	0.00146083
cg15415136	-0.212686	ZNF540	5'UTR	0.00146153
cg02952913	-0.163604	ZNF124	TSS1500	0.00146335
cg10940439	0.167351	NXPE4	5'UTR	0.00146514
cg24226590	0.162036	OSBPL5	TSS1500	0.00146691
cg02043389	0.201644	XRCC3	5'UTR	0.00146887
cg03102603	0.128162	SPATS2L	5'UTR	0.00146964
cg03185704	0.160215	LRRC61	TSS200	0.00147101
cg23341839	0.18895	METAP1D	TSS1500	0.00147207
cg09790829	0.239687	BACH2	TSS1500	0.00147449
cg00606409	0.207687	KDM4C	5'UTR	0.0014755
cg05303586	-0.139212	EPS15	TSS200	0.00147874
cg24251850	-0.148689	PIK3R5	5'UTR	0.00148121
cg15244874	-0.158335	RAB19	TSS1500	0.0014826
cg14631053	-0.250749	SSTR4	TSS200	0.00148302
cg03209854	-0.246624	ADAMTS16	TSS1500	0.00148696
cg26970354	-0.171835	PDE4D	TSS200	0.0014885
cg05226518	-0.112604	CNIH	TSS1500	0.00148982
cg02439964	0.15176	IL17D	TSS1500	0.00149047
cg01278903	-0.285466	PPP1R37	TSS1500	0.00149181
cg19846825	0.21929	GGT6	TSS1500	0.00149259
cg10295469	0.257288	RPA3	5'UTR	0.00149273
cg24691792	0.176968	C20orf202	TSS200	0.00149391
cg19996254	0.180005	ABLIM1	5'UTR	0.00149424
cg08405587	0.165004	HLA-DPB1	TSS1500	0.00149567
cg04100887	-0.231537	NTNG2	TSS200	0.00149773
cg21733794	-0.179491	BLCAP	5'UTR	0.00150403
cg06128090	0.267148	VPS37D	TSS1500	0.00150552
cg25831233	0.171327	POLR2J	TSS200	0.00150951
cg26290665	0.265174	RTN2	TSS1500	0.00151113
cg10208367	-0.158039	C13orf36	5'UTR	0.00151238
cg18963390	-0.10292	CNBP	1stExon	0.0015132
cg06567829	-0.133651	ANKRD11	5'UTR	0.00151471
cg16170306	-0.0563959	CRYBG3	TSS200	0.00151757
cg16986578	0.179163	ELF3	TSS200	0.00151822
cg03786924	-0.276084	KCNQ5	1stExon	0.00151966
cg25871890	-0.140116	CNOT4	5'UTR	0.00152294
cg03643433	-0.0808663	C13orf18	5'UTR	0.00152342
cg16345226	0.07471	TMEM38A	TSS1500	0.001525
cg10718066	0.140415	SGSM3	5'UTR	0.00152594
cg15938975	-0.192402	EML2	TSS200	0.00152949
cg23815544	0.253436	ABCC11	TSS200	0.00152991
cg05996671	0.201257	MYLK	5'UTR	0.00153033
cg02106941	-0.259797	NEFM	TSS1500	0.00153044
cg10534007	0.202925	LOC401052	5'UTR	0.00153468
cg26545489	0.210154	NEK11	5'UTR	0.00153585
cg26376346	0.138625	TGFBR2	TSS1500	0.00153602
cg12267557	0.270198	SLC5A11	5'UTR	0.00153621
cg06784466	0.145152	FPR3	TSS1500	0.00153793
cg00369697	-0.128979	KLHL24	5'UTR	0.00154144
cg22218322	-0.148805	SCGBL	TSS200	0.00154276
cg00495320	0.189554	KCNB2	5'UTR	0.00154299
cg03741350	0.21363	RNF135	TSS1500	0.00155098
cg03952484	-0.0710842	SF3B4	TSS200	0.00155173
cg05306773	0.266685	FUT3	TSS200	0.00155642
cg05179499	0.262605	OSGIN1	TSS200	0.00155957
cg01617074	0.242795	SLC45A4	5'UTR	0.00155964
cg04845520	0.195482	MIR7641-2	TSS1500	0.00156061
cg12028548	-0.204979	TCF15	1stExon	0.00156061
cg25928579	0.110381	HOXB8	TSS1500	0.00156109
cg21246490	-0.167124	SIAE	5'UTR	0.0015622
cg19792316	-0.0859303	ZNF776	1stExon	0.00156331
cg08698796	-0.136782	CUGBP1	5'UTR	0.00156377
cg13593758	-0.151432	HRH1	TSS1500	0.00156459
cg00388556	0.176119	PAX9	TSS200	0.00156625
cg10704762	0.0865106	LOC648987	TSS1500	0.00157331
cg14584278	0.132447	HMG20A	5'UTR	0.00157466
cg17282466	0.15664	LOC100130017	TSS1500	0.00157661
cg14833988	0.136351	GRIK4	5'UTR	0.00157855
cg18116641	0.224612	NMNAT2	TSS1500	0.00158058
cg22529396	0.143802	MYO7B	TSS200	0.00158267
cg09038599	0.144228	SDR16C5	TSS200	0.00158457
cg27156584	-0.139606	OR5B12	TSS200	0.00158625
cg06481396	0.1976	SDC3	TSS1500	0.00158646
cg10556868	-0.144546	ATXN1	5'UTR	0.00158733
cg08847476	0.234142	SLC6A6	5'UTR	0.00158804
cg13540639	0.187207	IL17F	TSS1500	0.00159113
cg04315336	0.203204	THSD4	TSS1500	0.00159167
cg20297976	0.150617	SCGB1C1	TSS200	0.00159354
cg19618279	0.188595	COASY	1stExon	0.00159581
cg14222630	0.206619	RABEPK	TSS1500	0.00159584
cg19543005	0.102779	C8orf83	TSS200	0.00159669
cg13586231	0.251102	RAB30	5'UTR	0.0015987
cg14347923	-0.0922629	BNIP2	TSS1500	0.00160073
cg17385448	0.127561	AGMAT	TSS200	0.00160228
cg08672241	0.163744	SERTAD2	5'UTR	0.00160244
cg06610172	0.189802	C3orf32	TSS200	0.0016031
cg19565262	-0.290356	NAT8	TSS1500	0.00160647
cg04188351	-0.247271	CD59	5'UTR	0.00160928
cg07665923	-0.125855	C7orf50	5'UTR	0.00161266
cg19185686	-0.0999102	MRS2	TSS1500	0.00161305
cg05269323	0.258089	REPIN1	5'UTR	0.00161685
cg11930390	0.19027	IFT81	TSS1500	0.00161843
cg24590565	-0.192782	THRB	5'UTR	0.00162037
cg02209805	0.177017	HSPA5	TSS1500	0.00162129
cg23703062	-0.221954	ANKRD30B	TSS200	0.001622
cg22101354	0.217423	ST3GAL4	TSS200	0.00162791
cg19873297	0.277092	STK10	TSS1500	0.00162861
cg05191454	-0.0804978	CCND3	1stExon	0.00163313
cg27661711	0.2508	PCK1	TSS1500	0.00163354
cg23708607	0.132081	TASP1	TSS1500	0.00163577
cg10704177	0.167827	INADL	5'UTR	0.00163918
cg00912793	-0.213378	NID1	TSS1500	0.00163975
cg15226255	0.217797	LOC149373	TSS200	0.00164033
cg25418777	-0.0883132	DBNDD2	TSS200	0.00164723
cg18111531	0.255211	C14orf159	5'UTR	0.00164808
cg09329758	0.229186	HNF1A	TSS200	0.00165436
cg00038857	0.137825	CCL8	TSS1500	0.00165676
cg24699588	0.161745	RNF145	TSS1500	0.0016571
cg18464758	-0.223003	SRRM3	5'UTR	0.00166174
cg02345886	0.1667	GALNT3	5'UTR	0.00166451
cg16370259	-0.144684	VWA8-AS1	TSS200	0.00166509
cg06672560	-0.232782	CBLN4	TSS200	0.00166592
cg24467989	0.152899	ELF1	5'UTR	0.00166785
cg09900904	0.114236	OR4C15	1stExon	0.00167205
cg08986653	0.108879	RPL14	TSS1500	0.0016731
cg08851765	0.178333	STARD13	TSS1500	0.00167342
cg08364102	0.133003	OSBPL2	5'UTR	0.0016736
cg10402936	0.206645	UGT3A2	TSS1500	0.00167705
cg09379094	0.195718	ANO1-AS2	TSS1500	0.00167874
cg26095658	-0.221214	FIGLA	TSS200	0.00168311
cg25489300	0.177661	CTNNBIP1	5'UTR	0.00168424
cg24157836	0.173188	BTNL3	TSS1500	0.00168543
cg13935127	-0.190265	RIMS3	5'UTR	0.00168611
cg20018022	-0.256479	DUSP14	5'UTR	0.0016887
cg13003311	0.132195	GPR98	TSS1500	0.00168925
cg04125289	0.203267	MKL2	5'UTR	0.00169301
cg15836660	-0.236782	EDNRB	5'UTR	0.00169538
cg04158018	-0.257619	NFE2	TSS1500	0.00169673
cg16108059	-0.240974	TSHR	5'UTR	0.00169883
cg16163558	-0.116837	HTR4	5'UTR	0.00170025
cg24199006	-0.226024	ITPRIP	5'UTR	0.00170039
cg19032863	-0.13571	LRRC8B	5'UTR	0.00170117
cg05972616	0.103763	PKN2-AS1	TSS1500	0.00170136
cg06089463	-0.115727	C4orf31	5'UTR	0.00170288
cg05847918	0.164284	RASGEF1C	5'UTR	0.0017048
cg06800962	0.138931	TM4SF1	TSS1500	0.00170545
cg05790988	-0.175761	CRX	TSS1500	0.00170615
cg00852573	-0.259607	KCNQ5	TSS200	0.00170855
cg20402000	0.0905374	EFNA5	TSS1500	0.00170893
cg19965693	0.130011	IFIH1	TSS1500	0.00172042
cg03928546	-0.215275	CCDC105	5'UTR	0.00172121
cg06500491	0.0877339	EYA1	TSS200	0.00172468
cg07664312	-0.177267	PIK3C2G	5'UTR	0.00173027
cg23668057	0.191035	SYNGR2	TSS1500	0.00173634
cg01433152	0.0663955	ZNRF1	TSS1500	0.00173791
cg14957731	0.133723	KRTAP3-1	TSS1500	0.00174078
cg06211872	-0.180832	TBX3	TSS1500	0.00174189
cg25666210	0.160625	PTPRR	1stExon	0.00174348
cg20678377	-0.0987819	CSE1L	5'UTR	0.00174537
cg22546130	0.132765	COMT	5'UTR	0.0017458
cg26315602	0.155167	HSD17B2	1stExon	0.00174719
cg07924503	-0.202853	SPG7	TSS1500	0.00175069
cg03363863	0.195542	PRSS8	1stExon	0.00175105
cg12298429	-0.170938	CHRM3-AS2	TSS1500	0.00175121
cg13001878	0.161741	F10	TSS200	0.00175732
cg16672728	0.206977	LPP	5'UTR	0.00175772
cg18342703	0.17014	FOXP1	5'UTR	0.00176101
cg18970150	0.238107	SIAE	5'UTR	0.00176392
cg13806095	0.129128	TASP1	TSS1500	0.00176451
cg09256477	0.204869	LRFN2	TSS1500	0.00176709
cg02841199	0.186856	LCA5	TSS1500	0.00176734
cg23627354	0.170022	CCBL2	TSS1500	0.00176757
cg21813747	0.190017	NBL1	TSS1500	0.00176815
cg21389783	0.224719	LYPLA1	TSS1500	0.00176818
cg13889419	0.209733	LOC101928782	TSS200	0.00176983
cg04376887	-0.204401	CDT1	TSS1500	0.00177291
cg18901355	0.154235	EPB49	TSS1500	0.00177337
cg26948029	0.203978	KCNF1	TSS1500	0.00178022
cg06278698	0.190819	SPATA2	TSS1500	0.00178059
cg19016924	0.0801139	IST1	TSS1500	0.00178343
cg19804027	0.186074	CTXN3	5'UTR	0.00178379
cg19653221	0.220118	RAB30	5'UTR	0.00178397
cg05293930	-0.0796019	SUN2	5'UTR	0.00178429
cg05946693	0.1285	SYNE4	TSS200	0.00178491
cg07959747	0.18487	MAT1A	TSS1500	0.00178636
cg06532379	0.275368	ALPK3	1stExon	0.00178895
cg23209243	0.155517	SH3BGRL2	TSS1500	0.0017905
cg02900978	-0.245241	KBTBD5	1stExon	0.00179079
cg06081793	-0.13898	MIR5695	TSS1500	0.00179216
cg24795351	-0.164289	PREX2	TSS1500	0.00179463
cg00349050	-0.0496137	C22orf41	TSS200	0.00179565
cg06101324	-0.246923	SPRR1A	TSS1500	0.001797
cg16608652	0.244095	B3GALT2	5'UTR	0.00180102
cg12398124	-0.274947	GALNT13	TSS1500	0.00180107
cg11625897	0.127555	SPICE1	TSS1500	0.00180288
cg01568919	-0.319877	FZD10	1stExon	0.00180398
cg02943720	0.0873424	ATN1	5'UTR	0.00180601
cg21982119	0.155801	ADCK2	1stExon	0.00180881
cg04625976	0.175308	ZNF385B	5'UTR	0.00180913
cg09174829	0.200009	GUCA2A	TSS1500	0.00181029
cg25053386	0.166939	MUC6	TSS200	0.00181239
cg27066201	-0.214259	PCDHB6	TSS1500	0.00181388
cg06518271	0.199866	ADH6	5'UTR	0.00181427
cg10276834	-0.198118	CHRM2	5'UTR	0.00181451
cg27212156	0.151429	RABGAP1L	TSS1500	0.00181591
cg03814872	-0.175543	DSP	TSS1500	0.00182669
cg02126092	0.166953	EXOC3	TSS1500	0.00182688
cg27541378	0.213104	FARP2	5'UTR	0.00183017
cg08378929	0.219481	ADRA1B	TSS1500	0.00183068
cg07885136	-0.135045	ZNF664-FAM101A	5'UTR	0.00183092
cg10480513	-0.0814482	KIAA1279	1stExon	0.00183996
cg26329618	0.144246	RANBP3L	TSS1500	0.0018402
cg13074482	0.13468	JAKMIP1	5'UTR	0.00184064
cg16511462	-0.115828	LOC101928936	TSS200	0.00184159
cg26382173	0.217061	TMEM121	5'UTR	0.00184199
cg26034769	-0.143068	NEDD4L	1stExon	0.00184318
cg04165244	0.167844	RAPGEF4	TSS200	0.0018448
cg02030913	0.133858	NFKBIL1	5'UTR	0.00184532
cg20990601	0.163804	BMPR1B	5'UTR	0.00184718
cg12808267	-0.182395	ADGRG6	TSS1500	0.00185277
cg12758317	0.265239	LLGL2	5'UTR	0.00185482
cg19051001	0.163376	DEDD2	5'UTR	0.00185601
cg25751158	-0.260773	NTRK3	5'UTR	0.00185681
cg10589385	0.178781	SETDB1	TSS1500	0.00185914
cg23510527	0.201435	UGT1A6	TSS200	0.00186402
cg12742324	0.228548	COG3	TSS1500	0.00186622
cg23366521	0.241044	PRSS56	TSS1500	0.00186859
cg02681173	-0.31104	LOC100190940	TSS1500	0.0018691
cg17336619	-0.165068	LMAN1L	TSS1500	0.00186932
cg05244766	0.219944	GSTP1	TSS1500	0.00187157
cg22127314	0.0566511	DHX29	TSS1500	0.00187163
cg21294379	-0.122522	HIST1H4K	TSS1500	0.00187875
cg15110918	0.228376	LOC101929427	TSS1500	0.00187988
cg01734180	-0.172973	MANBAL	5'UTR	0.00188428
cg20150565	0.111083	C20orf199	TSS1500	0.00188473
cg24731652	-0.175821	SLC20A2	5'UTR	0.00189264
cg14593867	-0.0817336	NLN	1stExon	0.00189321
cg17885063	0.151031	RNF43	5'UTR	0.00189425
cg18113332	0.225572	B4GALNT4	TSS1500	0.00189428
cg19037350	-0.237865	PCDHGA4	TSS200	0.00189587
cg13528344	0.206723	GJB2	TSS1500	0.00189716
cg04099632	-0.247839	CMKLR1	5'UTR	0.0019006
cg10579631	-0.147931	CHST8	5'UTR	0.00190558
cg01595870	0.17701	PLAGL1	TSS1500	0.00190607
cg02453462	0.245564	HCN4	TSS1500	0.00190827
cg02960294	0.226689	SLC5A11	TSS1500	0.00190897
cg12159863	-0.126884	UBAP2L	5'UTR	0.00190916
cg00370227	-0.0982456	SOCS5	5'UTR	0.00191137
cg16456252	0.154633	GPX6	1stExon	0.00191399
cg09115417	0.146608	UBE2D3	TSS1500	0.00191602
cg08662766	0.201515	PLIN5	TSS1500	0.0019167
cg26716846	-0.250031	TSPAN11	TSS1500	0.00191829
cg14472042	0.182115	AKAP11	TSS1500	0.00191852
cg26939946	-0.176908	RNF112	TSS200	0.00191891
cg14675361	0.108284	LMO7	TSS1500	0.00192049
cg16077991	0.192685	LACC1	5'UTR	0.00192266
cg01751245	0.195754	SPRED2	5'UTR	0.00192548
cg21518997	0.17283	SYTL2	5'UTR	0.00192585
cg20323072	0.168377	LARGE	5'UTR	0.0019279
cg19336497	0.168515	RRAS2	TSS1500	0.00192919
cg08905723	-0.116254	HP09053	TSS1500	0.00193068
cg19030607	-0.194957	FAM19A5	1stExon	0.00193183
cg07107756	0.174372	CARD14	TSS1500	0.00193184
cg26429925	-0.228753	BNC1	TSS1500	0.00193383
cg13344582	0.207071	ITGBL1	5'UTR	0.00193547
cg11893820	-0.107996	UGP2	5'UTR	0.00193629
cg05349837	0.284006	HOXC4	5'UTR	0.00193801
cg11136882	0.228395	NCK2	5'UTR	0.00193801
cg02255892	0.225515	GJC1	TSS1500	0.00193822
cg19831077	-0.220697	WDR86	TSS1500	0.00193937
cg01476148	0.181512	HAPLN1	5'UTR	0.00193988
cg23935289	-0.0760567	AKAP6	5'UTR	0.00194059
cg25944004	-0.236851	PAPOLB	TSS200	0.00194223
cg09620964	0.204896	MMP10	TSS1500	0.00194357
cg13793049	0.156599	RAB17	5'UTR	0.0019466
cg15555014	0.17838	SYNGR2	TSS1500	0.00194699
cg21176048	-0.31186	PEX5L	TSS1500	0.0019497
cg27482572	-0.227826	IL25	TSS1500	0.00195002
cg14755054	-0.105714	NDUFB3	5'UTR	0.00195253
cg09959931	0.170465	MYL5	TSS200	0.00195419
cg00916635	-0.262194	PTPN22	5'UTR	0.00195941
cg27059379	0.167014	ADAD2	TSS200	0.00195955
cg26204079	0.123196	DGKD	TSS1500	0.00196032
cg24027320	0.104485	TASP1	TSS1500	0.0019657
cg04565233	0.194228	DOPEY2	TSS1500	0.00196717
cg09352336	0.196389	SLC22A23	5'UTR	0.0019675
cg15474047	0.154215	ATXN7L1	5'UTR	0.00197083
cg11162118	0.218657	PAX6	5'UTR	0.00197182
cg13108328	0.0736219	PLEKHA5	TSS1500	0.00197296
cg03243226	-0.200382	GRIA4	1stExon	0.00197437
cg12864915	-0.216567	PEX5L	TSS200	0.00197993
cg03401077	-0.220643	ANKRD34C-AS1	TSS200	0.00197996
cg02108033	-0.324144	FAM184B	TSS200	0.00198182
cg00786977	0.147345	BACH2	5'UTR	0.00198243
cg19492446	-0.293068	BRUNOL4	1stExon	0.00198487
cg23212751	0.222028	ARTN	TSS1500	0.00198495
cg20953052	0.205571	MIR548F2	TSS1500	0.00198611
cg23074996	0.215816	TMEM108	5'UTR	0.0019862
cg09162992	0.187672	ST3GAL4	TSS1500	0.00198644
cg21042139	0.234719	CCL13	1stExon	0.00198845
cg26039305	-0.324338	MIR670	TSS1500	0.0019916
cg25486143	-0.140473	RASSF1	TSS200	0.00199297
cg21769444	0.135895	NUDT3	TSS1500	0.0019934
cg20683151	0.229099	TM4SF20	1stExon	0.00199363
cg19563049	0.157161	ATXN1	5'UTR	0.00199507
cg14995062	0.215631	MMP13	TSS200	0.0019994
cg18264728	-0.20827	DAB2	5'UTR	0.00199946
cg23330451	-0.214677	PRR23B	TSS200	0.00200194
cg00538017	-0.144236	LGSN	5'UTR	0.00200805
cg26875812	-0.209515	C1QL2	1stExon	0.00201036
cg18450254	-0.30166	PRICKLE2	5'UTR	0.00201317
cg02213045	0.219246	C6orf223	TSS1500	0.0020155
cg24115032	-0.226959	APCDD1L	TSS200	0.00201767
cg16209444	0.208148	ACOX2	5'UTR	0.00201876
cg17364114	-0.151867	SLC22A3	TSS200	0.00201968
cg07590344	0.273395	B3GNT2	TSS1500	0.00201974
cg25384507	0.13191	CCL20	TSS200	0.00202205
cg06588645	-0.194332	TNS3	5'UTR	0.00202338
cg25194918	-0.25795	LINC01248	TSS200	0.00202351
cg10502220	0.152084	GPM6A	1stExon	0.00202461
cg20705214	0.191048	BCAR3	TSS200	0.00203072
cg02615468	-0.13383	FAM107A	TSS200	0.00203254
cg14426581	0.151038	PLAT	5'UTR	0.00203611
cg00399407	0.162671	SPARCL1	1stExon	0.00203622
cg23923442	0.141599	CPA3	TSS1500	0.0020364
cg12396051	0.175035	ALAS1	TSS1500	0.00204063
cg17889149	0.190802	TRDN	TSS1500	0.00204546
cg13378388	-0.2234	VEGFC	5'UTR	0.00204636
cg14586941	0.191112	LAMB3	TSS1500	0.00204746
cg07072722	-0.250126	NTM	1stExon	0.0020475
cg01201472	-0.210024	CREBL2	TSS1500	0.00205148
cg07361047	0.142045	CCR6	5'UTR	0.00205206
cg16982741	0.169436	ECH1	TSS1500	0.00205303
cg24084358	0.225182	HNF4A	TSS200	0.00205457
cg03777536	-0.0790996	ARAP2	TSS1500	0.00205478
cg20618651	0.169151	EXOC1	TSS1500	0.00205623
cg26035171	-0.313624	CPD	TSS1500	0.00205793
cg20444256	0.135181	CKM	TSS1500	0.00205828
cg02791753	-0.216092	MIR670	TSS1500	0.00205997
cg09257771	-0.165494	HIVEP1	5'UTR	0.00206082
cg19847477	0.0830825	ALS2CR8	TSS1500	0.00206105
cg00270625	0.258957	CPT1B	1stExon	0.00206114
cg21520194	0.139172	HS3ST1	TSS1500	0.00206145
cg22092292	0.213589	TRPV3	TSS1500	0.00206158
cg15213122	0.138954	RBP2	TSS1500	0.00206316
cg18614859	-0.217033	CRISPLD1	TSS200	0.00206814
cg22095709	-0.0784099	C1R	TSS200	0.00207003
cg01166372	0.206546	NECAB2	TSS1500	0.00207173
cg01687301	0.0856476	DBF4B	TSS200	0.00207424
cg21575295	-0.183516	DLK1	1stExon	0.00207761
cg07754933	0.193127	KIF21A	TSS1500	0.00207823
cg05791888	-0.118021	BMPR1A	5'UTR	0.00207887
cg19784373	0.136241	FAM96A	TSS1500	0.00207952
cg23708361	-0.275905	CNTNAP2	TSS200	0.00208015
cg16729363	-0.141828	PCF11	1stExon	0.00208272
cg05475736	0.16678	LINC00608	TSS1500	0.00208298
cg05085230	-0.225842	EYA4	TSS200	0.00208433
cg01297370	0.206433	COL4A3	TSS1500	0.00208453
cg19453250	0.158468	SLC39A6	TSS1500	0.00208595
cg18252102	0.204043	FARP1	5'UTR	0.00208637
cg09861992	0.196979	OR12D3	1stExon	0.00208714
cg10022155	0.177845	EXPH5	TSS1500	0.00209125
cg18799399	0.225488	OS9	TSS1500	0.00209248
cg23740975	-0.197118	SNORD116-3	TSS200	0.0020934
cg23098844	0.170197	MYADM	TSS1500	0.00209344
cg24506320	0.194933	TRAF5	5'UTR	0.00209538
cg14726581	-0.181444	SLC6A18	TSS200	0.00209676
cg19628360	0.190362	CNST	5'UTR	0.00210727
cg07303577	-0.153868	TSPAN9	5'UTR	0.00210746
cg23671196	-0.195736	ATP8B4	5'UTR	0.00210818
cg25178826	0.260595	PRLR	5'UTR	0.00210929
cg07472953	0.142852	CSF3	TSS1500	0.0021098
cg02715572	0.224246	POLE4	TSS1500	0.002112
cg18376896	0.153831	TUBAL3	TSS200	0.00211213
cg06399488	0.17453	LOC101927623	TSS200	0.00211939
cg07854547	-0.176699	SNTG1	TSS1500	0.00212544
cg01971407	0.1867	IFITM1	TSS1500	0.00212638
cg09405380	0.156421	PBX4	TSS1500	0.00213161
cg01446393	-0.138818	FAM107A	TSS200	0.00213474
cg09195780	0.232127	UMAD1	5'UTR	0.00213564
cg07227439	-0.238353	CUEDC1	5'UTR	0.00214021
cg24515352	-0.190676	PAQR8	5'UTR	0.00214298
cg14957143	-0.108657	PSMD14	5'UTR	0.00214498
cg22461149	-0.144588	PDE4D	5'UTR	0.00214506
cg26610167	0.195457	PTPRH	1stExon	0.00214611
cg13710343	0.246348	NXT1	TSS1500	0.00214749
cg24346507	-0.138767	ESRRG	5'UTR	0.00214754
cg16970664	-0.124618	AKAP1	5'UTR	0.00215086
cg18716210	0.203934	LOC100133545	TSS200	0.00215305
cg12469306	0.149261	AGT	5'UTR	0.00215371
cg04994975	-0.126724	GNB1	5'UTR	0.00215683
cg14772935	0.130742	CPVL	TSS1500	0.00216271
cg12255818	0.124706	OSGEPL1	TSS1500	0.00216933
cg13437682	-0.143952	FGFR2	TSS200	0.00216998
cg00462416	-0.138184	VOPP1	TSS1500	0.00217201
cg16370701	0.276714	KLC4	5'UTR	0.00217304
cg17787108	0.193072	CLDN4	1stExon	0.00217389
cg11060892	0.195557	AIM1L	TSS200	0.00217477
cg09628707	-0.165681	KCNS1	5'UTR	0.0021825
cg10613567	0.267757	SACS	TSS1500	0.00218255
cg14656043	0.134472	CREM	5'UTR	0.00218375
cg15537850	0.158022	NAPRT1	TSS1500	0.00218519
cg12066473	0.175598	SORBS2	5'UTR	0.00218762
cg21025142	0.231511	OR2D2	TSS1500	0.00219453
cg19727801	-0.238249	PCDHB19P	TSS1500	0.00219889
cg01660911	-0.291655	psiTPTE22	TSS200	0.00220003
cg14014370	0.179816	SLC12A6	TSS1500	0.00220403
cg15060012	-0.257542	ZNF418	TSS200	0.00220752
cg09992055	0.129106	DAXX	5'UTR	0.00221033
cg13282971	-0.172014	AHNAK	5'UTR	0.00221112
cg17475857	-0.205744	DNMT3B	5'UTR	0.00221412
cg06095752	0.128673	MAP4K4	TSS1500	0.00221466
cg01307939	-0.263979	TMEM130	5'UTR	0.00221543
cg17881946	0.120295	CATSPERG	5'UTR	0.00221695
cg25072179	-0.217994	APLNR	TSS200	0.00221859
cg04630461	0.223665	LRRC55	TSS1500	0.00221886
cg15237494	-0.227707	ADAMTS5	1stExon	0.00221895
cg25263454	0.217866	KLK14	1stExon	0.00221962
cg02156776	0.128554	COL9A1	TSS1500	0.00222263
cg05368724	0.215671	FAM178B	5'UTR	0.00222474
cg01739886	0.166885	BMF	5'UTR	0.00222707
cg12440062	-0.255138	CRISP2	TSS200	0.00223006
cg21672843	-0.259242	PTPRT	TSS1500	0.00223203
cg18790597	-0.313941	FAM184B	TSS200	0.00223227
cg06517246	0.131912	BGLT3	TSS1500	0.00223232
cg19556343	-0.250075	NCAM2	TSS1500	0.00223482
cg22972055	-0.219492	UNC84A	5'UTR	0.00223682
cg25384000	0.162677	OR5D16	TSS1500	0.00223796
cg12847793	0.125017	DDR1	5'UTR	0.0022433
cg06305175	-0.0870739	AGFG1	1stExon	0.00224394
cg22672796	0.168805	DHFR	5'UTR	0.00224433
cg13869366	0.229996	OR5E1P	TSS1500	0.0022461
cg25974355	0.152971	LPHN2	TSS1500	0.00224945
cg24312765	0.189074	TANGO6	TSS1500	0.00225039
cg22014661	-0.270772	KHDRBS2	TSS200	0.00225603
cg06795727	0.139872	TTLL4	5'UTR	0.00225736
cg15764000	0.177302	LOC102724163	TSS200	0.00225745
cg20996314	0.16312	HR	TSS1500	0.00225894
cg08743812	-0.290351	CARTPT	TSS1500	0.00225949
cg09904358	0.145658	KIAA1217	5'UTR	0.00226045
cg06121113	0.107938	GNB3	TSS1500	0.00226423
cg03865600	0.165231	PPFIBP2	TSS200	0.00226443
cg14555754	0.156416	RXFP4	1stExon	0.00226478
cg11201256	0.205248	C1orf21	5'UTR	0.00226583
cg25118748	0.193297	AIM1L	1stExon	0.00226992
cg07991704	0.247276	SLC4A4	5'UTR	0.0022704
cg22648168	-0.138806	ZBTB20	TSS1500	0.00227227
cg08244182	-0.11997	ZFYVE16	5'UTR	0.00227288
cg16063115	-0.0955098	HECTD1	TSS200	0.00227388
cg18831738	-0.0804041	CCDC90A	1stExon	0.0022749
cg15803813	0.148669	GDA	5'UTR	0.00227628
cg19620758	0.204388	MMP13	TSS200	0.00227939
cg10615414	-0.276922	SLC32A1	TSS200	0.00228026
cg17846334	-0.308421	KCNG1	5'UTR	0.00228161
cg23081925	-0.0515273	WDR87	TSS1500	0.00228544
cg11942956	-0.196886	EYA4	TSS200	0.00228607
cg09001689	0.166795	RBFOX3	5'UTR	0.00228611
cg00877329	-0.268964	HPSE2	TSS1500	0.0022873
cg00003965	0.193466	RETNLB	TSS1500	0.00229382
cg14884899	0.225358	DAZAP1	TSS1500	0.00229434
cg15473066	-0.157787	ZNF727	TSS1500	0.00229529
cg06638427	-0.265027	SEPT9	5'UTR	0.00229561
cg12443604	0.179154	BTBD17	TSS200	0.0022979
cg01901466	0.200441	CHGA	TSS1500	0.00229965
cg11925729	-0.107365	PCDHB16	1stExon	0.0023004
cg19999035	-0.130119	SHROOM3	TSS1500	0.0023014
cg21784274	0.210463	GFRA4	TSS1500	0.00230272
cg21359538	0.168541	RCHY1	TSS1500	0.00230364
cg20021784	-0.173617	CFLAR	5'UTR	0.00230427
cg27066254	0.0468623	CCDC55	TSS200	0.00230504
cg26819695	-0.155785	ASAM	TSS1500	0.00230593
cg08777963	0.180803	LIN54	TSS1500	0.00230746
cg17031773	0.190897	KLK9	TSS1500	0.00230986
cg22322158	0.168607	MMP20	TSS200	0.0023108
cg24876786	-0.253749	ZFR2	TSS200	0.00231209
cg01119072	0.137893	SLC38A8	TSS1500	0.00231263
cg05954989	-0.0774405	PAOX	TSS1500	0.00231715
cg18969008	0.184498	HPCAL1	5'UTR	0.00231884
cg07521789	-0.191672	MIR382	TSS1500	0.0023193
cg18797449	0.218947	RALA	5'UTR	0.00232476
cg26853855	0.161426	CSRNP3	TSS200	0.00233118
cg00975249	-0.183227	PCSK7	5'UTR	0.00233243
cg17394304	-0.134146	BCL6	5'UTR	0.00233248
cg16389285	-0.243162	ATP10A	TSS200	0.00233326
cg03239422	0.180118	CRYL1	TSS1500	0.00233408
cg09884423	-0.248431	TXNRD1	5'UTR	0.00233622
cg23752642	0.211062	ME1	TSS1500	0.00233652
cg25946646	-0.10833	BMPR1A	5'UTR	0.00233833
cg02130133	0.156827	ANO5	TSS1500	0.00234132
cg06189986	0.109169	ZC3H4	5'UTR	0.00234142
cg08672140	-0.156633	LHFPL2	5'UTR	0.00234474
cg22844894	-0.121043	SERPINA6	TSS1500	0.00234738
cg09538031	-0.125771	HEATR7B2	TSS1500	0.00234903
cg08099797	0.144298	LIPH	5'UTR	0.00235171
cg24047921	-0.175458	PKIG	5'UTR	0.00235219
cg19011752	-0.224499	TRPM2	TSS1500	0.00235654
cg24514522	-0.16307	CAPN13	5'UTR	0.00236037
cg05521767	0.200534	GDPD5	5'UTR	0.002362
cg06807379	0.0494317	DAPK3	TSS1500	0.00236236
cg22898871	-0.159299	TRIM73	TSS1500	0.00236244
cg12759554	-0.239305	NAP1L5	1stExon	0.00236422
cg15951498	-0.156002	LOC100128494	TSS200	0.00236438
cg14648920	-0.26684	PALLD	5'UTR	0.00236794
cg14875895	0.167151	SERINC4	5'UTR	0.00236863
cg09264489	-0.172991	PLEKHA6	5'UTR	0.00237073
cg00303157	0.165886	ELFN1	5'UTR	0.00237183
cg16086406	0.203966	FUT3	TSS1500	0.00237239
cg14884747	-0.0909546	ZNF330	TSS1500	0.00237874
cg20930793	0.238732	HEATR5A	5'UTR	0.00238163
cg06129726	0.154405	EPB41L3	5'UTR	0.00238557
cg17598552	-0.141538	PSORS1C1	5'UTR	0.00238622
cg04859117	0.250117	LOC100133545	TSS200	0.00238843
cg26228943	0.0703716	ATP10D	TSS200	0.00239163
cg13610422	0.239701	ZNF574	TSS1500	0.00239173
cg08939371	0.103955	UNC45A	TSS1500	0.00239233
cg01714342	0.192774	RIPK3	TSS1500	0.00240077
cg20337934	0.0780418	SNRNP27	TSS200	0.00240105
cg08737296	-0.242308	MIR124-3	TSS1500	0.00240188
cg13681768	0.194395	SACS	5'UTR	0.00240511
cg24528447	0.0901686	NR2F1	TSS1500	0.00240529
cg13615963	0.13006	CCR6	5'UTR	0.00240545
cg10168351	-0.116766	HERC3	5'UTR	0.00240552
cg07320333	0.122801	LCOR	5'UTR	0.00240584
cg07056964	-0.250255	CBLN4	TSS200	0.00240972
cg08660955	0.119633	PEAR1	5'UTR	0.00241019
cg05941155	-0.138668	LRTOMT	5'UTR	0.00241234
cg18736739	-0.125278	MAP3K13	5'UTR	0.00241616
cg21844656	-0.123211	SNORD116-14	TSS1500	0.00241692
cg24607535	0.261122	CDH26	1stExon	0.00241728
cg27299616	-0.238134	DYNC1H1	TSS1500	0.00242322
cg05851858	0.205335	C6orf222	5'UTR	0.00242516
cg09592494	0.192321	NCEH1	5'UTR	0.002428
cg13979085	0.183606	ACOX2	TSS1500	0.00242825
cg13289508	-0.110767	SPATS2	5'UTR	0.00242983
cg06228763	0.173754	ELFN1	5'UTR	0.0024325
cg05148335	0.152112	ANG	5'UTR	0.00243521
cg18006622	0.250967	FUT3	TSS200	0.00243732
cg02610222	-0.256579	POU4F2	1stExon	0.00243757
cg05292478	0.126135	SMURF1	TSS1500	0.00244235
cg18222769	0.279991	PRSS56	TSS1500	0.00244731
cg25520710	0.225342	ZMYND8	5'UTR	0.00245003
cg27052777	0.0731645	DAXX	5'UTR	0.00245151
cg00341878	0.153165	SORBS2	1stExon	0.00245279
cg09800963	0.193489	DDB2	TSS1500	0.00245434
cg27625055	-0.198449	PTPRT	TSS200	0.00245513
cg14654061	-0.206776	EXOSC6	TSS1500	0.00245635
cg05707236	0.188456	FAM179A	5'UTR	0.00245833
cg23727890	0.158087	SLC13A3	5'UTR	0.00246014
cg01376665	0.254068	PHGR1	TSS1500	0.00246125
cg17075096	0.145537	FAM24B	5'UTR	0.00246556
cg03758710	0.128324	TNS3	5'UTR	0.00246641
cg00510718	-0.169689	PIK3CG	5'UTR	0.0024665
cg05667620	-0.256699	SUN1	TSS200	0.00246769
cg17307655	0.171025	DFNB31	5'UTR	0.0024711
cg05378358	0.173531	CPSF3L	TSS1500	0.00247184
cg10778249	-0.138807	LIG1	TSS1500	0.00247362
cg09902062	-0.253441	SPRR4	5'UTR	0.00247367
cg21427548	0.166838	SLC28A1	1stExon	0.00247773
cg06015119	0.0850218	KIAA1586	TSS200	0.00248039
cg10058597	0.105402	PCDHB13	TSS200	0.00248044
cg11314607	0.132699	FAM81A	TSS1500	0.0024842
cg10739386	0.171365	RIMS1	TSS1500	0.00248424
cg22826239	0.117399	IGF2BP3	TSS200	0.00248661
cg07336987	0.169037	MUPCDH	TSS200	0.0024882
cg25560333	-0.0722061	CUGBP2	1stExon	0.00248846
cg05284727	0.140323	WHSC1	5'UTR	0.00248899
cg00267286	-0.178453	C1QL3	TSS200	0.00248985
cg02838877	0.142995	MBNL2	TSS1500	0.00249094
cg14950751	0.137231	SLC16A11	TSS1500	0.00249242
cg16911115	-0.149073	SRP72	TSS1500	0.00249401
cg02562540	0.155469	FNDC3A	TSS1500	0.00249412
cg22211731	0.266414	SHROOM1	TSS1500	0.00249953
cg08314660	0.228109	PKP3	TSS200	0.00250376
cg21885838	0.176356	PPCS	5'UTR	0.00250399
cg23775276	0.260539	UNC79	5'UTR	0.0025052
cg06015140	0.155873	KIAA1958	5'UTR	0.00250811
cg03764440	0.138414	DNAJA2	TSS1500	0.0025085
cg03444488	-0.175475	ACSL1	TSS1500	0.00250861
cg11751231	-0.125933	PSMD2	TSS1500	0.00250864
cg21287819	0.215826	LOC100133461	TSS1500	0.00251121
cg21834204	0.187755	MTERFD3	TSS1500	0.00251566
cg23805857	0.120473	BLCAP	5'UTR	0.00251623
cg25691167	-0.192517	FERD3L	1stExon	0.00251852
cg06461527	-0.173078	COG2	TSS1500	0.00251937
cg19655070	0.105632	HEXIM2	TSS1500	0.00252564
cg24026016	0.161114	BCAR1	TSS1500	0.00252623
cg23047077	-0.0485038	CCDC111	5'UTR	0.00252647
cg23835914	0.166471	ACTR3C	TSS1500	0.00252777
cg02119955	0.197012	ITGBL1	TSS1500	0.00252898
cg11405194	0.220133	MMEL1	5'UTR	0.002529
cg02338757	-0.150561	OPCML	TSS1500	0.00252931
cg02565842	0.200309	EPHB3	TSS1500	0.00253801
cg07449018	0.253617	KANK1	TSS1500	0.00253867
cg02176678	0.1657	TTLL4	5'UTR	0.00253891
cg12011136	-0.243999	PAPOLB	TSS200	0.00254202
cg02501984	0.0306823	POLE	TSS200	0.00254362
cg13304430	0.228408	MIR4673	TSS200	0.00254469
cg09349409	0.150061	MIR192	TSS200	0.00255545
cg11870206	0.227049	ASPDH	1stExon	0.00255568
cg20678703	-0.126216	LOC101927616	TSS1500	0.0025567
cg15010998	0.199768	PRRG2	TSS1500	0.00255775
cg06617936	-0.180909	DEFA4	TSS1500	0.0025617
cg04752812	0.155152	DEF8	TSS1500	0.00256211
cg11096701	0.122013	OR8G1	TSS1500	0.00256571
cg25383093	0.154297	PGM3	5'UTR	0.00256652
cg10421979	-0.216158	CHAD	TSS200	0.00257847
cg14683235	-0.0942273	ZNF322A	5'UTR	0.00257849
cg24032691	0.120144	CAPN13	TSS200	0.00257935
cg00886958	-0.12532	SUCNR1	TSS1500	0.00258082
cg06230303	0.192444	RHBDF1	TSS1500	0.00258233
cg14930379	0.203701	CYSTM1	5'UTR	0.00258516
cg11758345	0.152573	TMEM105	TSS200	0.00258568
cg13145193	0.19147	NAMPT	TSS1500	0.00258668
cg12053204	-0.135443	STAG3L4	TSS1500	0.00258849
cg17831820	-0.151036	ZNF592	5'UTR	0.00258871
cg08208227	0.165333	SIDT2	TSS1500	0.00259366
cg26996818	-0.253512	COL23A1	TSS1500	0.002594
cg02528959	-0.148967	CDC42EP4	5'UTR	0.00259409
cg22992022	0.209256	C5AR2	TSS1500	0.00259491
cg23971915	0.262945	TMIE	1stExon	0.00259581
cg24438644	-0.256799	ADRB3	1stExon	0.0025972
cg07816687	-0.221067	HSF4	TSS200	0.00259726
cg26931862	-0.278937	HOXC12	1stExon	0.00259803
cg08145698	-0.157893	JPH3	1stExon	0.00259919
cg18805164	0.285394	SNX26	TSS1500	0.00259942
cg00378636	0.130158	BEST2	TSS1500	0.0025999
cg00629688	0.131024	GRIA4	TSS1500	0.00260448
cg06523224	-0.219615	BNC1	TSS1500	0.00260584
cg02629106	-0.217206	PCDP1	5'UTR	0.00260714
cg08606911	0.252865	LMX1A	TSS1500	0.00261082
cg01238865	0.132484	PROZ	TSS200	0.00261204
cg19832381	0.197049	HIST1H2BL	TSS1500	0.00261339
cg14500342	0.242496	ESRRB	5'UTR	0.00261434
cg00632163	0.203694	FRMD6	TSS200	0.00262183
cg03071738	0.194858	RBM47	5'UTR	0.00262203
cg06737494	-0.218837	GHSR	TSS1500	0.00262277
cg15922394	0.2121	NF1	TSS1500	0.00262367
cg05743220	-0.245201	CD300E	TSS1500	0.00262418
cg21372337	0.151071	SEMA4G	TSS1500	0.00262452
cg09385414	0.109022	UTP20	TSS1500	0.00262877
cg04717777	0.14842	FBLIM1	TSS1500	0.00262895
cg22476711	0.0804413	TBC1D4	TSS1500	0.0026296
cg21198502	0.30945	ENGASE	TSS1500	0.00263263
cg10997785	0.115886	HSPA5	TSS1500	0.00263378
cg00004963	-0.135711	LOC729176	TSS200	0.00263691
cg20708254	0.181764	DLG2	TSS1500	0.00264002
cg06720722	0.23705	TP63	TSS200	0.00264069
cg10169852	0.200948	PKNOX2	5'UTR	0.00264168
cg25682080	0.203352	APOA5	5'UTR	0.00264242
cg23632875	-0.253996	TCERG1L	TSS1500	0.00264649
cg12798157	-0.330266	AKR7L	TSS200	0.00264667
cg10386300	0.151661	PPL	TSS1500	0.00264799
cg09284595	0.141624	ZNF710	5'UTR	0.00264836
cg00480356	0.110361	SERINC4	TSS1500	0.00264857
cg03586111	-0.138861	LIMS1	TSS1500	0.00265281
cg06006130	-0.101619	DNAJA2	TSS1500	0.00265416
cg13362546	0.171693	MIR200A	TSS1500	0.00265433
cg22025018	0.15974	LOC101060385	TSS200	0.00265636
cg22109930	0.207115	MIR200B	TSS1500	0.00265737
cg21961320	0.177464	COX7A2	TSS1500	0.00265976
cg14022090	0.151687	EHF	TSS1500	0.00266994
cg17132514	0.209348	LUZP1	5'UTR	0.00267099
cg26986147	-0.19555	GAL3ST1	5'UTR	0.00267261
cg26883974	0.303546	GJB2	TSS1500	0.00267264
cg21136499	0.138012	LFNG	TSS200	0.00267412
cg01107142	-0.268554	GDNF	5'UTR	0.00268035
cg25291978	0.229064	PLAGL1	TSS1500	0.00268512
cg11388325	-0.327546	KCNA1	TSS1500	0.00268794
cg04104358	-0.170028	MICAL2	5'UTR	0.00268997
cg01703749	-0.16294	DYRK1A	5'UTR	0.00269337
cg08222929	-0.194695	SERPINB13	TSS1500	0.00270022
cg06254610	0.190056	CLDN4	1stExon	0.00270087
cg23070876	-0.127601	TBL1XR1	5'UTR	0.00270221
cg18926350	-0.232819	COL25A1	5'UTR	0.00270356
cg24055525	0.201697	SRC	TSS200	0.00271151
cg06922338	0.169104	RBM47	5'UTR	0.00271565
cg01987941	0.0735434	BCL11B	TSS200	0.00271646
cg25361562	-0.11988	GPCPD1	TSS1500	0.00271681
cg23505766	-0.235626	S100A16	5'UTR	0.00272004
cg21201572	0.188021	AGR2	5'UTR	0.00272183
cg03715104	-0.126124	ZNF391	TSS1500	0.00272228
cg10638734	0.204052	GPRC5B	TSS1500	0.00272308
cg21200656	-0.230015	NKX2-4	TSS200	0.002724
cg05894355	0.167037	ELAVL4	TSS1500	0.00272414
cg11630632	0.119237	N4BP2L2	TSS1500	0.00272523
cg03037858	0.169973	C9orf153	5'UTR	0.00272662
cg02726798	-0.125565	PPARG	5'UTR	0.002728
cg01158297	-0.194506	LINC01524	TSS1500	0.00272851
cg14966613	0.221722	KIAA1671	TSS1500	0.0027426
cg07747280	0.205189	RNF43	5'UTR	0.00274443
cg19161424	0.139974	FMN1	TSS1500	0.00274619
cg18736186	0.178055	GALK2	TSS1500	0.00274925
cg19103770	-0.183674	TFPI2	TSS1500	0.00274951
cg24520381	0.198732	PPP1R1B	TSS200	0.00274995
cg00242839	0.198785	RBM17	TSS1500	0.00275007
cg02420058	0.167489	LOC101928565	TSS200	0.00275033
cg22965541	-0.176265	ENO1	5'UTR	0.00275188
cg11875421	0.158082	ABL1	TSS1500	0.00275264
cg09845387	0.202773	PDE8A	5'UTR	0.00275325
cg09288310	0.165236	ZNF484	TSS1500	0.00275501
cg19201723	0.176352	HAO1	TSS200	0.00275567
cg05714729	-0.0902012	GALNT1	TSS1500	0.00275719
cg15209863	0.189532	ZNF423	5'UTR	0.00275866
cg05905781	0.239117	ADI1	TSS1500	0.00276362
cg09074294	0.160451	LOC101928105	TSS1500	0.00277018
cg07421287	-0.149619	KCNA3	TSS1500	0.00277024
cg27080460	0.214789	SLC16A5	5'UTR	0.00277467
cg16572375	-0.301817	SHISA2	TSS1500	0.00277711
cg18761739	0.118864	NDRG3	TSS1500	0.00278215
cg07203951	0.151474	LRRC8B	5'UTR	0.00278465
cg22900607	0.187016	GNG7	5'UTR	0.00278692
cg18786374	0.138459	TRAK2	5'UTR	0.00278767
cg10399199	0.141191	VWA5A	TSS1500	0.00278958
cg08681110	0.0333488	MARCKS	TSS200	0.0027924
cg15350661	0.126323	SLC6A12	5'UTR	0.0027925
cg02743222	-0.315373	TLX3	5'UTR	0.00279267
cg15362455	0.133553	PLA1A	5'UTR	0.0027936
cg02306639	-0.129717	ZNF860	5'UTR	0.0027943
cg07587451	0.133122	DPYSL2	TSS1500	0.00279438
cg10015297	-0.163584	GNAI2	5'UTR	0.00279693
cg13981310	0.168293	ENTPD2	TSS1500	0.00279813
cg01205849	0.170832	ATG16L1	5'UTR	0.00279878
cg24188437	-0.146395	OR2Y1	TSS200	0.00280048
cg03514381	0.171561	COQ3	TSS1500	0.00280105
cg06492412	0.204271	SRXN1	TSS1500	0.00280121
cg26132809	-0.186947	DRD2	TSS1500	0.00280425
cg01722734	0.134327	ENTHD2	TSS1500	0.00280444
cg04472592	0.174663	KRT80	TSS200	0.00280447
cg12163560	0.269951	LOC101927450	TSS1500	0.00280673
cg10249734	0.204237	SECTM1	TSS200	0.00280742
cg18749651	0.217177	BACH2	5'UTR	0.00280853
cg05018713	-0.133358	C3AR1	TSS1500	0.00280854
cg25325053	0.152828	CDH26	TSS1500	0.00281213
cg27130049	0.154905	SGMS2	TSS1500	0.00281768
cg16271663	0.155467	CSF3	TSS1500	0.002819
cg06783981	-0.161911	KRTAP5-11	1stExon	0.00281904
cg07862866	-0.194754	LRFN2	5'UTR	0.00282015
cg03167369	-0.121232	SFPQ	1stExon	0.00282214
cg12224393	0.149705	NRXN3	5'UTR	0.00282419
cg20824294	0.154965	PLS1	5'UTR	0.00282469
cg22459517	0.227746	EPS8L1	TSS200	0.00282633
cg20495183	-0.219237	OPCML	TSS1500	0.00282662
cg21712805	0.196837	TDRKH	5'UTR	0.00283001
cg25788451	-0.17895	PRKAG3	TSS1500	0.00283148
cg03416628	0.086795	HOXC4	5'UTR	0.0028324
cg16050799	0.238007	MGC57346-CRHR1	5'UTR	0.002833
cg06003494	0.239002	ARHGAP22	TSS1500	0.00283349
cg03114153	0.254417	FCN2	TSS1500	0.00283524
cg10804974	-0.237665	PCDHB14	1stExon	0.00283629
cg09705062	0.218372	SLC22A11	TSS1500	0.0028367
cg21996245	0.127049	B4GALNT4	TSS1500	0.00284496
cg03471894	0.167663	FMO1	5'UTR	0.00284609
cg09779731	-0.127861	NCOA3	5'UTR	0.0028471
cg08252532	0.23777	KLK14	TSS1500	0.00284741
cg00449482	0.159662	EPN1	TSS200	0.0028505
cg11745506	-0.0599809	CCDC112	1stExon	0.00285288
cg20138486	-0.134046	C1QTNF9	5'UTR	0.00285588
cg16957552	0.201152	FAM213A	TSS1500	0.0028566
cg27078862	-0.126022	PPARG	5'UTR	0.00285706
cg13880654	0.204861	KDM4C	5'UTR	0.00285844
cg00292675	-0.14339	CAST	5'UTR	0.00285871
cg22343263	-0.170803	ASIC1	TSS1500	0.00285928
cg10588026	0.0965959	LSM5	5'UTR	0.00286139
cg19240857	0.254718	LY6G6E	TSS1500	0.00286231
cg04490045	0.152996	ISG20	5'UTR	0.00286263
cg08479514	0.14246	FAM126A	5'UTR	0.00286437
cg05242653	0.169277	STX11	TSS1500	0.00286444
cg06732727	0.217705	TNS3	5'UTR	0.00287136
cg15823845	-0.224966	ZFR2	TSS200	0.00287139
cg21735670	0.130347	CRYGC	TSS1500	0.00287152
cg08377894	0.186475	MIR4692	TSS1500	0.00287159
cg09866888	0.196354	FXYD3	5'UTR	0.00287368
cg18029791	0.0574356	GALNT7	TSS200	0.00287485
cg25431916	0.182837	SF3A2	5'UTR	0.00288039
cg00949224	-0.225689	FAM53B	5'UTR	0.00288178
cg00554453	0.194572	ST3GAL4	TSS1500	0.00288184
cg12615067	0.14266	FAM134B	TSS1500	0.00288915
cg01389413	0.132678	IAH1	TSS1500	0.00289021
cg12513379	0.157344	OR10H2	TSS1500	0.00289109
cg03099421	-0.225493	KCNIP1	5'UTR	0.00289139
cg04718492	0.19913	VTCN1	TSS200	0.00289296
cg26844246	-0.287247	TLX3	TSS200	0.00289348
cg19028997	-0.121896	ELK4	TSS1500	0.00289491
cg07326765	-0.162902	CRY2	TSS1500	0.00289867
cg16504791	0.202476	LAMB3	TSS1500	0.00289991
cg11074301	0.215359	CHADL	TSS1500	0.0029011
cg26307117	-0.181772	LTF	TSS200	0.00290617
cg10361210	0.145481	OCM	TSS1500	0.00291021
cg26530498	-0.252179	C1QL2	1stExon	0.00291155
cg11014582	0.159446	LMO7	TSS1500	0.00291627
cg18868540	0.171607	F2	TSS1500	0.00291805
cg01174276	0.260863	LRFN1	1stExon	0.00291912
cg10015779	-0.114348	AADAT	5'UTR	0.00291923
cg21318761	0.163396	FUT6	TSS200	0.00292562
cg04071964	0.174421	GPR128	1stExon	0.00292962
cg00078517	0.197779	GNG7	5'UTR	0.00293
cg18820295	-0.136517	UGT1A6	TSS1500	0.00293059
cg00071872	0.136564	SIAH1	5'UTR	0.0029324
cg26277606	0.153063	ACVR1B	1stExon	0.00293301
cg08318726	0.216398	TBX5	TSS1500	0.00293401
cg03970032	0.168855	SLC25A34	5'UTR	0.00293497
cg09347959	0.132277	FMN1	TSS200	0.00293531
cg12483476	-0.260765	GRM6	1stExon	0.00293553
cg27488807	0.161615	SPINK7	TSS200	0.00294672
cg25645462	0.170381	GPR56	TSS1500	0.00294997
cg06836849	0.0939971	SLC17A8	1stExon	0.00295154
cg23457862	0.106981	CFLAR	5'UTR	0.00295201
cg02250002	0.183985	PRSS35	5'UTR	0.00295449
cg22962774	-0.127407	MAP3K13	5'UTR	0.00295827
cg19599407	0.183666	FMN1	TSS200	0.0029595
cg10878205	0.146465	AGXT	TSS200	0.00296279
cg00220102	-0.163742	ABAT	5'UTR	0.00296421
cg15175179	0.164672	ALDH3A1	TSS200	0.0029651
cg17788708	0.150921	PRDM11	5'UTR	0.00296536
cg27401095	0.149004	ZNF324	TSS1500	0.00296551
cg00433579	-0.114085	SLC25A17	TSS1500	0.00296644
cg07474494	-0.234701	ZNF418	1stExon	0.00296731
cg09595185	0.220085	LOC404266	TSS200	0.00296746
cg19624630	-0.104525	NEK7	5'UTR	0.0029675
cg20144359	0.244106	DAGLA	5'UTR	0.00296936
cg02283487	-0.105433	KLHL33	TSS1500	0.00297042
cg08659179	0.154569	CDH9	TSS200	0.00297216
cg15509430	-0.211454	CRISP2	TSS200	0.00297699
cg09146982	-0.0924478	TNRC6C	5'UTR	0.0029788
cg13640145	-0.207011	LOC100192379	TSS200	0.00298482
cg22953510	0.159349	ZBTB20	5'UTR	0.00298558
cg17881997	-0.140499	ZFHX4	5'UTR	0.00298713
cg04259168	-0.154358	PLIN4	1stExon	0.00298816
cg18091117	0.187977	HOXA-AS3	TSS200	0.0029901
cg23820816	0.143221	TRIM2	TSS200	0.00299219
cg02515217	0.174715	MIR21	TSS200	0.00299332
cg14861638	-0.131004	PRUNE	5'UTR	0.00299962
cg16368519	-0.191483	SUN1	TSS200	0.00300005
cg20759825	-0.146593	CDH17	5'UTR	0.00300288
cg13526040	0.095424	TNKS1BP1	TSS1500	0.00300675
cg17750844	0.151052	CHN2	TSS1500	0.00300686
cg21522026	-0.23655	PCDHB14	TSS200	0.00301
cg21581267	0.114755	C11orf31	TSS1500	0.00301138
cg05610855	0.1493	KCNIP4	TSS1500	0.00301311
cg27021350	0.239362	MAP1LC3C	1stExon	0.0030216
cg06232874	-0.153098	FPR2	TSS1500	0.00302209
cg26332552	0.252521	MIR922	TSS1500	0.00302248
cg15179595	-0.137035	MIR92A1	TSS200	0.00302508
cg08240978	0.155308	ZNF484	TSS200	0.00302541
cg08123045	0.175481	MEF2D	5'UTR	0.00302842
cg22460989	0.206059	ZFHX3	5'UTR	0.00302998
cg26684091	0.142006	BRPF3	TSS1500	0.00303224
cg25382573	0.178257	C12orf74	5'UTR	0.00303255
cg06981471	0.188903	TMEM139	1stExon	0.003034
cg26298737	0.153661	SRP9	TSS1500	0.0030381
cg18406510	0.101866	CASP9	TSS1500	0.00303859
cg05556526	-0.0869415	GDA	5'UTR	0.00303932
cg25891355	-0.235649	PCDH17	TSS1500	0.00303944
cg25807487	0.239895	MRGPRF	TSS1500	0.00304035
cg27477839	-0.100888	PRR23B	TSS1500	0.00304292
cg22502856	0.237198	LAMB3	TSS1500	0.00304697
cg03240324	0.158592	ANKRD9	5'UTR	0.0030481
cg12143648	-0.076845	SPATA13	TSS1500	0.00304922
cg21709793	0.130777	TEAD1	5'UTR	0.00305218
cg06125462	-0.282632	C8orf34	1stExon	0.00305253
cg05957717	-0.164591	AHCYL1	5'UTR	0.00306114
cg16471850	0.259316	CNTN5	TSS200	0.00306164
cg27001271	-0.214896	CDX2	TSS1500	0.00306408
cg19804071	0.196461	WISP3	TSS200	0.00306463
cg24396624	-0.247602	RARB	5'UTR	0.00306665
cg13779009	0.165584	IL1RL2	5'UTR	0.00307332
cg19910382	0.190924	FABP1	1stExon	0.00307388
cg03804621	-0.193546	FAM24B	5'UTR	0.00307391
cg09679292	0.157286	HECW1	5'UTR	0.00307562
cg10828884	0.155445	UBE2V2	TSS1500	0.00307776
cg26422794	0.180035	CSF2RB	5'UTR	0.00307844
cg01946191	0.219498	HOXC4	5'UTR	0.00308044
cg23642342	-0.0878978	SNX19	1stExon	0.00308122
cg15711987	0.208015	MORN4	1stExon	0.0030814
cg17320269	0.168607	PTAFR	TSS200	0.00308236
cg07588917	0.232617	B3GNT3	5'UTR	0.0030826
cg12397072	0.210951	ZBBX	5'UTR	0.00308542
cg24087944	0.241671	GABRD	TSS1500	0.00308548
cg01140985	0.137464	AP1G1	TSS1500	0.00308554
cg03142975	0.123864	MRRF	TSS1500	0.00308958
cg25367691	0.0899687	TLR3	1stExon	0.00308967
cg03970197	-0.112446	WASF3	5'UTR	0.00309153
cg23309843	0.212332	CTXN3	5'UTR	0.00309293
cg02808051	-0.146527	SCN2A	5'UTR	0.00309699
cg27247252	-0.203224	CSPP1	TSS1500	0.00310085
cg04216240	0.18073	RHOD	TSS1500	0.00310554
cg23159337	0.11885	ATP13A4	TSS200	0.00310671
cg11815991	-0.0757873	ID1	1stExon	0.00310703
cg23855093	0.148408	GPR128	1stExon	0.00310928
cg12215340	-0.253232	ADRA1D	1stExon	0.00311133
cg18947710	-0.228265	GALNT15	TSS200	0.00311595
cg02911637	0.0906575	TRAF6	5'UTR	0.00311703
cg13298859	0.117525	LFNG	TSS200	0.00311799
cg19571285	0.16685	DAB1	5'UTR	0.00312038
cg00333824	0.177642	CDH7	1stExon	0.00312134
cg17242803	0.157947	OPTN	5'UTR	0.00312146
cg02323958	-0.146176	FAM49B	5'UTR	0.00312263
cg26144569	0.1439	CYP1B1	TSS1500	0.00312294
cg11659501	-0.266193	ACSS3	TSS200	0.00312531
cg07533176	0.273931	GTF2IRD1	5'UTR	0.00312757
cg00595898	0.165635	NEK3	TSS1500	0.00313045
cg00950846	-0.273751	CDH8	5'UTR	0.00313048
cg15827559	0.184468	FILIP1L	5'UTR	0.00313322
cg17486655	-0.0752965	CNOT4	5'UTR	0.00313534
cg23165164	0.12704	NTM	1stExon	0.00313725
cg26789068	0.185646	SNORD115-9	TSS1500	0.00314283
cg19587777	0.208871	CALML3	TSS200	0.00314342
cg08227353	0.20812	KAZALD1	1stExon	0.00314405
cg14320625	0.164531	PRKCG	TSS1500	0.00314526
cg16423546	-0.146239	GRM8	5'UTR	0.0031472
cg14311108	0.0760851	C9orf163	TSS1500	0.00315007
cg15960578	0.148883	MIR3125	TSS1500	0.00315153
cg19846622	-0.16047	MSX1	TSS1500	0.00315458
cg22793065	-0.178966	PCDHB4	1stExon	0.00315657
cg14081251	0.166273	ST6GALNAC4	5'UTR	0.00315876
cg11520493	-0.146962	IL22	1stExon	0.00316234
cg20837803	-0.137839	CTNNBIP1	5'UTR	0.00316423
cg27645806	-0.153465	DUSP10	TSS1500	0.00316815
cg27188050	-0.137628	ABAT	5'UTR	0.00317078
cg15415370	0.222012	SPATA17-AS1	TSS1500	0.00317103
cg16968897	0.16425	SGPP2	TSS1500	0.0031729
cg21843586	0.197957	CD81	TSS1500	0.00318007
cg04267284	0.207167	PYGB	TSS1500	0.00318292
cg07753203	0.174951	OLFML2A	TSS1500	0.00318306
cg20848979	0.232705	HNF4A	TSS200	0.00318329
cg08863939	0.227407	TLK1	5'UTR	0.00318951
cg18082322	-0.0272835	GRPEL2	1stExon	0.00319038
cg10514097	-0.238943	FOXF1	1stExon	0.00319653
cg12579743	0.15832	TRAPPC5	TSS1500	0.00319742
cg17340043	0.151103	MCM10	TSS1500	0.00319909
cg05147578	0.162781	PEX26	TSS1500	0.00320085
cg04154354	-0.236497	TTC6	5'UTR	0.00320133
cg19642292	-0.0548252	FDFT1	TSS1500	0.00320206
cg01510609	-0.275144	DCDC2C	TSS200	0.0032036
cg12309668	0.180024	SORBS2	5'UTR	0.00320418
cg27180365	0.085513	C19orf2	TSS1500	0.00320532
cg15945235	0.112012	ANKRD22	1stExon	0.0032077
cg06562291	-0.130394	S100A13	5'UTR	0.00320867
cg07429591	0.127366	LYSMD1	TSS1500	0.00320922
cg07869651	0.205188	NHP2	TSS1500	0.00321183
cg18426551	-0.187745	G6PC3	TSS1500	0.00321333
cg24926008	-0.151617	RAB33B	TSS200	0.00321595
cg02331673	0.202034	MIR200B	TSS200	0.00321638
cg14300062	0.204831	BCAR3	5'UTR	0.00321652
cg03216085	0.121516	FANCF	TSS1500	0.00321659
cg24454144	-0.341274	SLC32A1	5'UTR	0.00321978
cg16098227	-0.194025	LOC649330	TSS1500	0.00322047
cg21396646	-0.0893266	SLC35F3	TSS1500	0.0032205
cg18892530	-0.0481838	EXOC1	5'UTR	0.00322196
cg10927394	0.104883	ZNF274	TSS200	0.00322269
cg13507224	0.174432	OR10J3	1stExon	0.00322298
cg05093714	-0.125734	LINC01095	TSS1500	0.00322463
cg02593403	-0.162185	SEC31B	5'UTR	0.00322579
cg20706625	0.215536	TJP3	TSS200	0.00322594
cg26844457	-0.150437	PGLYRP4	5'UTR	0.003228
cg15315418	-0.222284	ROBO2	TSS1500	0.00322811
cg06321779	0.102782	RABEP2	TSS1500	0.00322896
cg27042373	0.103971	TENM4	5'UTR	0.0032293
cg08927738	0.128959	BCAS1	TSS200	0.00322942
cg16801601	-0.191854	PRKCQ	5'UTR	0.00323008
cg27576271	0.189297	C12orf74	TSS200	0.00323067
cg24204780	0.202274	LINC01485	TSS200	0.00323103
cg23772843	0.139554	F7	TSS200	0.00323577
cg27658026	0.138795	CALHM3	TSS200	0.00323703
cg14566882	0.132803	HDAC9	TSS1500	0.00323703
cg05473387	0.145071	SCAP	5'UTR	0.00323914
cg11868850	0.172191	SNX30	TSS1500	0.00323917
cg11684285	-0.226767	PNPLA1	5'UTR	0.00324108
cg06043346	-0.129752	DGKG	5'UTR	0.00324176
cg10802371	0.12676	RNF13	TSS200	0.00325223
cg25942450	-0.29831	TLX3	TSS200	0.00325242
cg26890284	-0.210163	RFX6	TSS1500	0.00325423
cg26206185	0.153031	IL17REL	TSS200	0.0032561
cg16409039	0.146541	CPN1	1stExon	0.00326092
cg02449336	0.179584	OR2A2	TSS1500	0.00326298
cg20937934	0.202137	LAMA3	TSS200	0.00326465
cg04900667	-0.0591513	C16orf65	TSS200	0.00326566
cg19599647	0.129571	PRSS3	5'UTR	0.00326635
cg23367119	0.164974	C14orf43	5'UTR	0.00326724
cg02491692	0.164528	HOXC6	TSS1500	0.00327012
cg10609809	0.152655	MEP1A	1stExon	0.0032708
cg11707445	0.230717	C1orf92	TSS1500	0.00327088
cg08964563	-0.157772	MET	5'UTR	0.00327184
cg17650615	0.182494	MIR1261	TSS1500	0.00327398
cg22001510	-0.261076	PLCB1	TSS1500	0.00327876
cg00682487	-0.17331	DTHD1	5'UTR	0.00327962
cg22821560	0.156346	KCNK2	TSS200	0.00328223
cg09554856	-0.189671	LMO2	TSS1500	0.00328812
cg09428912	-0.128495	C4orf29	5'UTR	0.00328999
cg14678981	-0.243088	ADGRG1	1stExon	0.00329019
cg07252602	0.122143	ZC3H13	TSS1500	0.00329061
cg09849302	-0.220143	RIPPLY3	TSS1500	0.00329348
cg16944069	-0.152607	MECOM	5'UTR	0.0032941
cg18952796	-0.328186	NPTX2	5'UTR	0.00329554
cg06213626	-0.119315	S100A16	TSS1500	0.00329887
cg19837938	-0.146082	PRDM9	TSS1500	0.00330119
cg14060111	0.221529	ISM1	TSS1500	0.00330149
cg02972749	-0.15995	LTC4S	5'UTR	0.00330285
cg11090409	-0.233688	KRT83	TSS1500	0.00330419
cg20784401	-0.149418	PTPN4	5'UTR	0.00330615
cg03421807	0.0691772	RAD54L	TSS1500	0.0033085
cg10944144	0.0519095	ADAMTS6	TSS200	0.00331034
cg19085156	-0.136618	ARHGAP32	TSS1500	0.00331035
cg02664328	-0.0778014	RAB32	TSS1500	0.00331041
cg04570316	0.212785	GMNN	5'UTR	0.00331154
cg07673710	0.144696	KNCN	TSS200	0.00331212
cg26451824	0.182484	AMOTL2	TSS1500	0.00331264
cg21234561	-0.267907	TXNRD1	5'UTR	0.00331306
cg13885561	-0.223718	KCNQ1DN	TSS1500	0.00331341
cg14051639	0.197344	TRIM26	5'UTR	0.00331363
cg22726407	-0.25482	HBQ1	TSS200	0.00331796
cg00324097	0.152263	SEPT9	TSS200	0.00331948
cg12427941	0.123966	TJAP1	5'UTR	0.00332136
cg08194128	0.124914	GLRX3	TSS1500	0.00332416
cg01442943	-0.167701	TREML2P	TSS1500	0.0033248
cg18202521	-0.279596	AKR7L	TSS200	0.00332618
cg07701442	-0.0719869	DDAH1	1stExon	0.00332649
cg24006654	-0.221344	RIMS3	TSS1500	0.00332723
cg16999562	0.166636	PTPN4	5'UTR	0.00332982
cg23130254	-0.294086	HOXD12	1stExon	0.0033302
cg03010301	0.155242	MIR125A	TSS1500	0.00333368
cg07186765	0.0664336	GARS	TSS1500	0.00333512
cg27261733	0.179903	LSP1	5'UTR	0.00333792
cg10656896	-0.125664	PXK	5'UTR	0.00333817
cg03238273	0.186253	MGC57346-CRHR1	5'UTR	0.00333939
cg23821619	0.167562	WDR66	TSS1500	0.00333946
cg25188092	-0.216649	UBXN11	5'UTR	0.00334311
cg19500607	0.152312	HTR4	TSS1500	0.0033437
cg10642330	-0.215051	BLCAP	5'UTR	0.0033441
cg21082558	-0.201571	SFTPA1	TSS200	0.00334489
cg09119967	-0.233046	C20orf103	TSS1500	0.00334596
cg16004424	0.18513	C5AR2	TSS200	0.00335637
cg24744430	-0.277016	RAB32	TSS1500	0.00335778
cg26530341	0.197643	TNFRSF10A	TSS1500	0.00336175
cg09565418	-0.200955	ZMIZ1	5'UTR	0.00336572
cg26226988	0.214291	MUC6	TSS1500	0.00336877
cg27391934	-0.300454	VWA1	TSS1500	0.00337001
cg03438613	0.197261	MINOS1-NBL1	5'UTR	0.00337763
cg17809895	-0.325963	TSHZ2	1stExon	0.00337827
cg12794691	-0.0279676	C3orf52	TSS200	0.00337903
cg15479427	0.153293	SNORD115-13	TSS1500	0.00338293
cg07328316	0.191498	NADK	TSS200	0.00338452
cg00811132	-0.277679	CLDN5	1stExon	0.00338908
cg19871235	0.184486	TSPAN8	TSS1500	0.00339384
cg17501569	0.183454	MSLN	TSS200	0.00339648
cg08126211	0.159954	KAAG1	1stExon	0.00339777
cg04906455	0.121328	ATXN7L3B	TSS1500	0.00340045
cg02392179	-0.223963	SORCS3	TSS1500	0.00340137
cg24321706	0.136801	TGFBR2	TSS1500	0.00340431
cg00674569	0.227154	GULP1	5'UTR	0.00340946
cg00129234	0.148957	FILIP1L	5'UTR	0.00341461
cg03302983	-0.156434	MLLT4	5'UTR	0.00341974
cg09096541	-0.17004	HTR1E	TSS1500	0.00342032
cg00809267	0.188733	NEDD4L	TSS200	0.00342039
cg24082983	0.133036	KRTAP13-4	TSS1500	0.00342055
cg11013213	-0.15019	PCDHA4	TSS1500	0.00342699
cg20821271	-0.101292	ADNP2	5'UTR	0.00342769
cg03970229	-0.239197	MTNR1B	TSS1500	0.00342801
cg02703675	-0.188679	MICAL2	TSS1500	0.00342956
cg11620475	0.197851	LOC389332	TSS1500	0.00343635
cg20293950	-0.128116	CD36	5'UTR	0.00343703
cg19687959	0.137565	B4GALNT2	TSS1500	0.00343738
cg27658089	0.235065	LFNG	TSS1500	0.00343859
cg12355172	0.152088	ACY3	TSS200	0.00344331
cg06484157	0.185746	RAB17	5'UTR	0.00344627
cg05883128	0.155356	DDX60	5'UTR	0.00344705
cg00779989	0.135444	MGAT3	5'UTR	0.00344851
cg00671269	0.133069	KCNIP4	5'UTR	0.00344906
cg15880760	-0.187662	CHAD	TSS200	0.00345277
cg08858370	-0.0692302	YWHAZ	TSS1500	0.00345289
cg22243423	0.15113	TCEA2	1stExon	0.00345555
cg20566897	0.192925	IFITM1	TSS1500	0.00345803
cg10981598	-0.0824403	BLCAP	5'UTR	0.00345934
cg20669414	0.208045	STARD3	5'UTR	0.00346207
cg25112186	0.158259	ITSN1	5'UTR	0.00346548
cg10770230	-0.128704	UNC84A	5'UTR	0.00346647
cg12530063	0.173936	SEMA6D	5'UTR	0.00346995
cg26557270	0.175996	FRK	TSS1500	0.00347028
cg19931902	0.144557	DEFB129	TSS1500	0.00347168
cg13252968	-0.219748	KCNIP2	TSS1500	0.00347382
cg13451556	0.113055	PFDN4	TSS1500	0.00347385
cg13074835	0.0972655	NFKBIL1	TSS200	0.00347552
cg08052120	-0.147297	ZNF649	TSS1500	0.00347574
cg23969950	-0.188463	MED10	TSS1500	0.00348045
cg11586086	-0.25346	NRG1	TSS1500	0.0034837
cg06076692	0.198541	ATXN1	5'UTR	0.00348416
cg13523989	0.257297	PRLR	5'UTR	0.00348577
cg04155148	0.16682	CCL17	5'UTR	0.00348878
cg02972859	0.164693	WFDC6	TSS1500	0.00348888
cg10827936	-0.1853	EPB41L2	5'UTR	0.00349244
cg22577520	0.132622	ARGLU1	TSS1500	0.00349499
cg11857283	-0.249865	BCAR1	TSS200	0.00349536
cg09261072	-0.150245	MORF4L1	5'UTR	0.00349592
cg08836353	0.226247	SLC7A9	TSS1500	0.00349669
cg21497060	-0.10021	NEB	5'UTR	0.0035059
cg21204860	0.138068	SEPT9	TSS200	0.00350722
cg21064449	0.171483	PAK7	TSS1500	0.00350945
cg24085502	0.150005	CCDC153	TSS1500	0.00351023
cg12891160	-0.215788	C1QL2	TSS1500	0.00351029
cg09810546	0.189399	LINC01272	5'UTR	0.00351076
cg25197469	0.213646	SYTL2	5'UTR	0.00351481
cg27637895	-0.103967	GDAP2	1stExon	0.0035194
cg27643890	0.203189	ELFN1	5'UTR	0.00352432
cg16780603	0.138604	NOSTRIN	5'UTR	0.0035247
cg10541843	0.176222	PPP1R13B	TSS1500	0.00352491
cg06874063	0.130528	EIF2AK2	5'UTR	0.00352842
cg08843279	-0.0701655	NRIP1	TSS1500	0.00352952
cg07588932	0.188711	MIR4692	TSS1500	0.00352994
cg22453284	0.211851	RPH3A	5'UTR	0.00353103
cg08943850	0.24995	FGGY	5'UTR	0.00353554
cg10137533	0.167731	DNAJB3	TSS1500	0.00353747
cg07790066	0.179959	ARHGAP26-AS1	TSS1500	0.00353765
cg00624410	0.190516	CPNE2	5'UTR	0.0035386
cg11253416	0.223788	CHMP4C	TSS1500	0.00354237
cg04202957	0.0932492	EEF1B2	TSS1500	0.00354381
cg06767766	0.217355	TET1	5'UTR	0.00354554
cg04768697	-0.235993	CCDC105	1stExon	0.00354709
cg00410895	-0.0817302	CCDC23	TSS1500	0.00355188
cg14792619	0.231943	ANKS4B	TSS200	0.00355262
cg11653466	-0.195489	C8orf86	TSS200	0.00355335
cg24902858	0.163246	TECTA	TSS200	0.0035536
cg27136023	0.188836	TRIM26	5'UTR	0.00355529
cg19153494	-0.276254	LMX1B	TSS200	0.00356186
cg01751584	-0.151264	LOC286359	TSS1500	0.00356196
cg18473388	0.180719	IL16	TSS1500	0.00356386
cg13894081	-0.0944977	PDE4D	TSS200	0.00356464
cg19592637	-0.138242	VSX1	TSS1500	0.00356675
cg20686866	-0.103673	CLN5	TSS200	0.00356696
cg17124224	-0.219845	BNC1	TSS1500	0.00356987
cg22340475	0.204972	RP1	5'UTR	0.00357391
cg16890490	0.196513	SCML4	1stExon	0.00357538
cg20546365	0.128956	LOC145845	TSS1500	0.00357635
cg09477407	-0.273264	TXNRD1	5'UTR	0.00357712
cg13848707	0.175045	TET1	5'UTR	0.00357749
cg16306996	0.069935	CCDC92	5'UTR	0.00357814
cg25836326	0.0931812	DRD3	TSS1500	0.00357857
cg20236750	-0.222741	LGI1	TSS1500	0.00358112
cg19422818	0.13502	TMEM2	5'UTR	0.00358551
cg12607121	0.199326	LHFPL4	TSS1500	0.00358779
cg26516710	0.170115	AMDHD2	TSS1500	0.0035884
cg27563423	0.114878	PALMD	TSS200	0.00358927
cg25199192	0.158543	COL8A1	5'UTR	0.00359083
cg11697870	0.0915329	AGPAT4	5'UTR	0.00359236
cg14339974	0.162475	FKBP5	5'UTR	0.00359434
cg14415976	-0.144262	CHST4	TSS1500	0.00359516
cg10292855	-0.188938	ABAT	5'UTR	0.0035969
cg12990410	-0.14052	PCDHB4	TSS1500	0.00359914
cg10685138	0.221864	PHC2	TSS1500	0.00360059
cg24468934	-0.12585	MIR1976	TSS1500	0.00360066
cg24916931	0.140982	DBT	TSS1500	0.00360185
cg16049367	-0.115245	ZC3H7B	5'UTR	0.00360616
cg25810980	-0.106393	OTUD4	5'UTR	0.00360635
cg11315153	-0.230254	KHDRBS2	TSS200	0.00360689
cg01585096	-0.186903	KRTDAP	TSS200	0.00360912
cg03883742	0.19987	ITCH	TSS1500	0.00361047
cg02040012	0.213781	MORC1	TSS1500	0.00361121
cg11671688	-0.198945	GPR6	1stExon	0.00361621
cg12150648	0.195173	FARP2	5'UTR	0.00362133
cg04079353	0.190855	FZD3	TSS1500	0.00362633
cg15896939	0.199501	RAB25	TSS200	0.00362796
cg15548101	-0.245427	DGKG	5'UTR	0.003628
cg27090087	0.136701	TINAG	TSS1500	0.00362901
cg12153178	0.211516	RBM47	5'UTR	0.00363192
cg07794944	0.18219	GOLGA6L2	TSS200	0.00363197
cg20535312	0.172582	RABGAP1L	TSS1500	0.00363497
cg15050051	0.180999	ELFN1	5'UTR	0.00363784
cg02812142	0.194277	ACMSD	TSS1500	0.00364119
cg25542007	0.215475	NOX4	TSS1500	0.00364275
cg06832651	-0.157048	MIR4777	TSS1500	0.00364377
cg08609318	0.185266	LOC100505795	TSS1500	0.00364908
cg10562586	-0.177813	MAP2	TSS1500	0.0036584
cg00423364	0.241471	TSPAN4	5'UTR	0.00365845
cg17430671	-0.108315	MYL12A	5'UTR	0.00365876
cg25037274	0.166981	WIPF3	TSS1500	0.00366148
cg12842517	0.190794	ELMO2	TSS1500	0.00366507
cg03111498	-0.245074	VSX1	TSS200	0.00366582
cg23875059	0.205208	PRR5	TSS1500	0.00366588
cg16687420	0.15024	CTSB	TSS1500	0.00366886
cg03662697	0.176717	DIP2C	TSS1500	0.00366934
cg21319709	-0.129309	TNFAIP8	5'UTR	0.0036784
cg03970609	-0.112704	MUC7	TSS200	0.00367863
cg19264170	0.152462	APOBEC4	TSS200	0.00367907
cg14603098	-0.196186	ACCN1	TSS1500	0.00368694
cg11975980	0.165528	TINAG	1stExon	0.00368825
cg08443492	0.200084	KRTAP10-6	TSS1500	0.0036904
cg01704474	-0.216736	RNH1	5'UTR	0.00369082
cg01809941	0.138143	FAM105A	TSS1500	0.00369269
cg08350739	0.187868	MIR146A	TSS1500	0.00369274
cg20259557	0.25902	SLC39A4	TSS1500	0.00370053
cg23173240	-0.114349	MLLT4	5'UTR	0.00370116
cg15596311	-0.190586	TBC1D22A	TSS200	0.00370281
cg21378169	0.216838	LINGO3	5'UTR	0.00370816
cg17976697	0.172521	PI3	1stExon	0.00371143
cg15688807	0.154795	LINC01431	TSS1500	0.00371358
cg03958798	-0.21662	SORCS3	TSS200	0.0037172
cg04089246	-0.109964	TNS3	TSS200	0.00371839
cg03717201	0.0878229	BCL11A	TSS200	0.00371971
cg12128871	0.194656	EGFLAM	TSS200	0.00371981
cg25860737	0.186828	GALK2	TSS1500	0.00372296
cg00331616	0.174104	MPHOSPH8	TSS1500	0.00372457
cg24141882	-0.227367	BOLL	TSS1500	0.00372629
cg01377128	0.171269	UBXN10-AS1	TSS1500	0.00372734
cg05441296	-0.108083	FOXP1	TSS1500	0.00372741
cg13873269	0.171867	SUSD1	TSS1500	0.00372979
cg02871707	0.182406	LOC100133545	TSS1500	0.00373074
cg00047683	0.239551	PKD1L3	TSS1500	0.00373118
cg04824394	-0.13562	RASSF8	5'UTR	0.00373297
cg27399117	0.155581	CLRN3	TSS1500	0.00373509
cg25963511	0.283735	PAQR5	5'UTR	0.00373524
cg19925596	-0.154022	PLIN4	TSS1500	0.00373531
cg25548582	-0.129234	UTP14C	TSS200	0.00373651
[truncated: 17,455 more rows]

## Sheet: FOLFIRI
probes	Delta methylation	UCSC_RefGene_Name	UCSC_RefGene_Group	pval
cg07926618	-0.147476	CROCC	TSS1500	0.000126546
cg13961295	-0.182728	KLHL29	5'UTR	0.000127105
cg11009100	0.230867	KIAA1217	5'UTR	0.000136701
cg10250072	0.238323	ZNF366	5'UTR	0.000152999
cg13140565	0.139004	SNX8	TSS1500	0.000157675
cg04538517	0.179947	C3orf36	TSS1500	0.000159193
cg04515996	-0.322539	TBX18	TSS200	0.000203314
cg04232788	-0.105756	LOC284100	TSS1500	0.0002084
cg09078960	-0.250611	KLHL29	5'UTR	0.000230201
cg26186016	0.15534	PRKAR1B	TSS1500	0.000235103
cg15736743	-0.293621	KLHL29	5'UTR	0.000249443
cg14422922	-0.262527	OR2B11	1stExon	0.000251379
cg11047426	-0.157083	FBXO18	5'UTR	0.000261319
cg16204414	-0.177001	C3orf42	TSS1500	0.000261545
cg15044957	-0.318238	KCNA4	TSS200	0.000265814
cg24076588	-0.278636	KLHDC7A	1stExon	0.00026582
cg06705626	-0.25831	FAM222A	5'UTR	0.000294837
cg18181323	-0.0776641	PRDM5	TSS200	0.000351282
cg12404505	-0.0652063	GOLGA3	5'UTR	0.000361715
cg01633693	0.0910787	TXNRD2	TSS1500	0.000369707
cg18739740	0.196826	GRAP2	5'UTR	0.000372763
cg11915309	0.266681	LRRC18	TSS1500	0.000376409
cg04352676	0.147304	GABBR1	TSS1500	0.000376778
cg06765179	-0.181816	LARGE	5'UTR	0.00037903
cg04851702	-0.253011	CMIP	1stExon	0.000385964
cg15518923	0.0742711	PHTF2	TSS1500	0.000389498
cg10132987	0.0713602	FNDC3B	TSS200	0.000409356
cg04351793	0.206095	APOD	TSS1500	0.000410421
cg24008009	-0.117905	IQCH-AS1	TSS1500	0.00042201
cg14128584	0.0946131	GABBR1	5'UTR	0.0004225
cg06114471	0.128688	ZNF785	TSS1500	0.000425781
cg13285004	0.240002	TRIM29	1stExon	0.000428868
cg19322290	0.114688	PARP6	5'UTR	0.000435477
cg09006015	0.0763908	CD200	TSS200	0.000443137
cg11948799	-0.115231	ZNF423	5'UTR	0.000444616
cg14576502	0.215777	NCALD	5'UTR	0.000453894
cg13400176	0.0630273	MYB	TSS1500	0.000463361
cg02537108	-0.154665	USP35	5'UTR	0.00046834
cg20605712	0.184042	RGS5	5'UTR	0.000475919
cg19529502	-0.0570728	TMEM106C	5'UTR	0.000482722
cg06929726	-0.139198	PKNOX1	5'UTR	0.00048281
cg05172823	0.141272	NLGN1	5'UTR	0.000490778
cg12009516	-0.314413	EXOC3L2	TSS1500	0.000524817
cg05894355	0.213536	ELAVL4	TSS1500	0.000528446
cg24867814	0.0923646	RABEP2	TSS1500	0.000529332
cg13685110	-0.142336	NUMB	5'UTR	0.000529627
cg19088795	0.0990166	FNDC3B	TSS200	0.000544832
cg26413827	0.132908	DACH1	5'UTR	0.000549387
cg22257602	-0.142426	CREM	5'UTR	0.000553445
cg11582484	0.23958	SNORD115-10	TSS1500	0.000556228
cg11127249	0.161601	IL2RA	TSS1500	0.000573101
cg23547429	-0.188712	SLC43A3	TSS1500	0.000580329
cg05539745	-0.159136	HCN1	TSS1500	0.000588592
cg15555400	-0.236656	BACH2	5'UTR	0.000622124
cg27143326	-0.162951	ABHD6	5'UTR	0.000634687
cg19461392	-0.0641819	SSPN	5'UTR	0.000643393
cg02452058	-0.118074	SEMA5A	5'UTR	0.00064795
cg03717201	0.129976	BCL11A	TSS200	0.000650717
cg07252394	0.154807	ACSL5	5'UTR	0.000653787
cg17029260	0.21781	ATXN1	5'UTR	0.00065407
cg21456939	-0.233147	ESRRG	TSS200	0.000677031
cg15425921	-0.165699	GNG7	5'UTR	0.000682139
cg00822241	-0.232124	FUT2	5'UTR	0.000709742
cg01040759	-0.113024	ST3GAL5	TSS1500	0.000711958
cg26137121	-0.287883	C8ORFK29	TSS200	0.000728824
cg07297397	0.113939	IGF2BP3	TSS200	0.000729579
cg15454969	-0.150582	MIR1306	TSS1500	0.000738234
cg17156633	-0.222907	IPP	5'UTR	0.000741778
cg21216522	-0.28954	MCF2L	5'UTR	0.000743939
cg13908986	0.143012	RFT1	TSS1500	0.000748713
cg02493846	-0.175077	LOC100132111	TSS1500	0.000766624
cg22671931	-0.100142	KIAA0562	TSS1500	0.000769018
cg03429319	-0.351358	LOC101928107	TSS1500	0.000769301
cg21786399	0.202171	SHBG	5'UTR	0.000772347
cg21067540	0.092284	ZNF114	TSS1500	0.000786558
cg10839108	-0.0758538	NIPSNAP3A	TSS1500	0.00079132
cg21770436	-0.14776	C11orf75	5'UTR	0.000804073
cg23640092	-0.0620616	ZNRF2	TSS200	0.000808364
cg02106850	-0.285245	TBX18	TSS200	0.00080925
cg15082918	-0.150755	RIN1	TSS200	0.00081006
cg26502594	-0.0731472	CCDC9	TSS1500	0.000813447
cg15813303	-0.179999	EGFL7	TSS1500	0.000829396
cg23392383	-0.0860125	KIF18B	5'UTR	0.000841241
cg09089187	0.246728	KCNIP1	5'UTR	0.000841628
cg18218112	0.284975	ELFN1	TSS200	0.000846015
cg16964082	-0.254538	PPFIBP2	5'UTR	0.000848006
cg19342382	0.191575	POM121C	TSS1500	0.000850373
cg08110861	0.20952	APOM	1stExon	0.000852869
cg19742789	-0.108881	CCNJL	5'UTR	0.000863071
cg23550779	0.149785	ERGIC2	5'UTR	0.00086829
cg24406691	-0.0641723	RNPC3	5'UTR	0.000891465
cg23933827	0.134087	USP6	1stExon	0.000891796
cg27181254	-0.0644367	FDX1L	TSS1500	0.000898818
cg22211731	0.229814	SHROOM1	TSS1500	0.000903723
cg04015604	-0.134691	BSG	TSS1500	0.000906694
cg00473386	-0.160279	SLC39A14	5'UTR	0.000907342
cg06575065	-0.302181	CDH3	TSS1500	0.000917763
cg07080007	0.0735911	RPL27	TSS1500	0.000917919
cg03621279	0.312987	PLEKHG4B	TSS1500	0.000919834
cg27124774	0.197168	PCDHB10	TSS200	0.000944682
cg23542858	-0.076787	RNF139	TSS1500	0.000950463
cg04836824	-0.155676	BAIAP2-AS1	TSS1500	0.000966371
cg00792251	0.237102	CAPN2	TSS1500	0.000975348
cg16174029	-0.169299	PCDHAC2	1stExon	0.000980301
cg03718414	0.230219	C20orf107	TSS200	0.000985308
cg21370317	0.104468	TTI2	TSS1500	0.000996178
cg19400238	0.244065	MARCH1	5'UTR	0.000999791
cg00748373	-0.321347	CDH3	TSS1500	0.00100562
cg23074504	-0.0508493	UGP2	1stExon	0.00100636
cg08584130	0.22404	CCDC183	TSS1500	0.00100742
cg11450272	-0.0719257	PCDHA13	TSS1500	0.00101511
cg15174463	-0.0778698	SMC4	TSS200	0.00102175
cg23671319	0.225448	POU6F2	5'UTR	0.00103041
cg21176048	-0.299556	PEX5L	TSS1500	0.00104009
cg14068328	-0.264399	TBX18	TSS200	0.00104567
cg03386156	-0.0929379	CCDC102B	TSS1500	0.00105806
cg04832916	-0.0796401	CAMKK2	TSS1500	0.00108686
cg27417609	-0.290454	CDH3	TSS1500	0.00109415
cg15204206	-0.299929	PIF1	5'UTR	0.00110523
cg22935262	-0.180415	LOC202181	TSS200	0.00110752
cg13425044	0.114919	TOX	1stExon	0.00111431
cg02562540	0.179374	FNDC3A	TSS1500	0.0011211
cg26715042	-0.266518	CRISP2	TSS200	0.00112222
cg01313313	0.111112	C5orf39	TSS200	0.00113448
cg17523501	-0.125639	C19orf29	TSS1500	0.00113728
cg11910787	-0.147553	GJA9	5'UTR	0.00113837
cg10241426	-0.092739	SLC6A4	5'UTR	0.00114912
cg20741429	-0.0473772	ZNF830	1stExon	0.00116439
cg04086097	-0.249304	IRF5	5'UTR	0.00116536
cg24694886	-0.13206	PTGR2	5'UTR	0.00116878
cg22035566	-0.0900881	SPTSSB	TSS1500	0.00117018
cg19035718	0.13371	METTL20	TSS1500	0.00117079
cg13975093	-0.123812	UNC84A	5'UTR	0.0011737
cg06663317	-0.253383	MT2A	TSS1500	0.00118379
cg22247553	0.144499	KLF2	TSS1500	0.00119721
cg19690101	0.181876	MORN2	5'UTR	0.00120349
cg06117184	-0.0992019	CKAP2L	1stExon	0.00120419
cg08592157	-0.0671034	LITAF	5'UTR	0.00120797
cg03120289	-0.261572	LPPR5	TSS200	0.00121011
cg11774057	0.252456	PSORS1C1	TSS1500	0.00123161
cg03823560	-0.0973086	KITLG	TSS1500	0.00123451
cg18041207	0.132036	DACH1	TSS200	0.00123518
cg17900697	0.094919	C17orf63	5'UTR	0.0012361
cg14963724	0.165	CNDP2	TSS1500	0.00124264
cg17632579	-0.0985009	PRSS12	TSS200	0.00125414
cg02876062	0.211401	FAM107B	1stExon	0.00126027
cg27360326	-0.347248	PCDH8	1stExon	0.00126295
cg26727980	0.101734	DKKL1	TSS200	0.00129332
cg12216397	0.261225	KCNIP1	5'UTR	0.00129457
cg22837486	-0.193295	FADS3	1stExon	0.00130492
cg26643347	0.158055	ZBTB17	TSS1500	0.00131289
cg17436420	-0.278709	GPR17	5'UTR	0.00131505
cg06659791	-0.223971	ZNF354C	5'UTR	0.00131923
cg09979956	-0.10096	ORMDL1	5'UTR	0.0013279
cg20994084	-0.0568954	SLC38A10	TSS1500	0.00133698
cg08385486	-0.109206	C2orf65	5'UTR	0.00134485
cg19249749	0.243204	CAPN8	1stExon	0.00136342
cg04161784	0.177775	HBXIP	TSS1500	0.00136581
cg26891868	0.21854	TMEM178A	5'UTR	0.001377
cg04098314	-0.268366	PKIG	TSS200	0.0013869
cg03902718	-0.177285	PRR5L	TSS200	0.0013911
cg14041714	-0.229042	FAM83F	TSS1500	0.00139189
cg23540518	0.214368	TRIM17	1stExon	0.00139216
cg02543796	0.19211	ABCA3	5'UTR	0.00139292
cg05024254	0.236782	FTCD	TSS200	0.00141794
cg14675697	-0.10185	SESN1	TSS200	0.00142247
cg02510365	-0.164382	PDS5B	5'UTR	0.00142288
cg08918985	0.221008	TCHHL1	1stExon	0.00142931
cg17940908	-0.133221	CYP27C1	TSS1500	0.00145299
cg03328886	-0.0875174	SLC39A9	TSS1500	0.00145891
cg04255201	-0.213316	PNMAL2	TSS200	0.00145896
cg05882878	-0.071405	CEBPZ	TSS200	0.00145986
cg21598047	0.168945	INO80	TSS1500	0.00146312
cg11257888	0.252303	RCAN3	TSS1500	0.00146396
cg09347845	-0.0858624	EIF2B3	TSS1500	0.00146789
cg12556555	0.167711	CTXN2	5'UTR	0.0014682
cg08634560	0.197736	PDE4D	TSS1500	0.00147096
cg13867248	0.0810643	ZBTB22	5'UTR	0.00147865
cg25512177	-0.0592498	PRMT3	TSS1500	0.00148401
cg04601775	0.191726	HLA-DRB1	1stExon	0.00150005
cg14876077	-0.275984	EXOC3L2	TSS1500	0.00150045
cg13425962	-0.112618	EXD3	5'UTR	0.00150275
cg23862792	-0.071734	DAAM1	5'UTR	0.00150448
cg18678763	-0.105389	RRM1	TSS1500	0.0015088
cg22668013	0.178534	HYAL4	5'UTR	0.00152168
cg05088512	0.0765297	DKKL1	TSS1500	0.00152723
cg11244648	0.19948	FAM138D	TSS200	0.00153042
cg07315706	-0.0633813	GRHPR	TSS200	0.00153655
cg24801608	-0.210375	ASB2	5'UTR	0.00154302
cg15349648	-0.149598	EPN2	5'UTR	0.00154966
cg15434337	-0.0804324	MIR92B	TSS1500	0.00156049
cg09714184	-0.173094	NDE1	5'UTR	0.00156466
cg06189986	0.135141	ZC3H4	5'UTR	0.00156596
cg09653046	-0.0791655	JADE1	1stExon	0.00157025
cg04582770	0.266302	TMED3	TSS1500	0.00157219
cg20213769	-0.22163	DNASE1L2	TSS200	0.00157642
cg06279548	0.197207	HECW2	5'UTR	0.00157819
cg12906234	0.236367	LRRC18	TSS1500	0.00157971
cg00638803	0.224096	LINC01486	TSS1500	0.00158136
cg14841929	-0.162062	SIL1	5'UTR	0.00159386
cg09490873	0.0987897	FNDC3B	TSS200	0.00159889
cg14221460	-0.0846295	PTK2B	5'UTR	0.00160319
cg02079741	-0.169376	POMC	5'UTR	0.00161199
cg19788015	0.0893511	UBTD2	TSS1500	0.00161247
cg18002751	0.176279	FAM135A	5'UTR	0.00161915
cg21640432	-0.229923	FFAR2	TSS1500	0.00161973
cg21573765	0.121415	ADCK4	5'UTR	0.00162173
cg11795881	-0.203707	VPS50	5'UTR	0.00163235
cg08148458	-0.111533	MIR941-3	TSS1500	0.00163842
cg06108551	0.213333	TSC22D1	5'UTR	0.00164356
cg05112824	0.130926	TCF7L2	5'UTR	0.00165298
cg09858176	-0.208158	HSPB7	TSS200	0.00165341
cg08643012	-0.178263	SMAD9	TSS1500	0.00165626
cg24096828	-0.151953	IPO5	TSS1500	0.00166176
cg18402166	0.258442	LOC146880	TSS1500	0.0016626
cg01063524	0.113597	NME1	TSS1500	0.0016658
cg22675593	0.180582	CCDC27	TSS1500	0.00166607
cg00022308	-0.090673	CCDC121	1stExon	0.00166806
cg04541670	-0.254507	MSX2	TSS1500	0.001677
cg10369530	0.223561	LIMCH1	5'UTR	0.00169051
cg04391588	0.220544	TMEM150B	5'UTR	0.0016954
cg13841901	-0.0890558	MUTYH	TSS200	0.0017023
cg01524303	-0.0819728	TAF15	TSS200	0.0017034
cg03818793	-0.133382	KCTD1	TSS1500	0.00171431
cg02891664	-0.114923	FGFRL1	TSS1500	0.00171588
cg00021945	0.0982984	ZNF613	5'UTR	0.00171711
cg18029791	0.0844502	GALNT7	TSS200	0.00172378
cg11909865	0.111391	C11orf57	TSS1500	0.0017346
cg10775039	-0.196016	C10orf71	5'UTR	0.00173818
cg06635529	0.166687	TMEM108	TSS1500	0.00174985
cg14499669	0.207042	KCNIP1	TSS1500	0.00177361
cg15844191	-0.162747	C20orf197	1stExon	0.00177982
cg05145314	-0.0680516	MRPS33	5'UTR	0.00178049
cg12267883	0.118647	UBL3	TSS200	0.00178711
cg02121427	0.246231	LRRC15	TSS1500	0.0018017
cg06559932	-0.275346	FARP1	5'UTR	0.0018084
cg12987911	0.22329	C13orf36	TSS1500	0.00180873
cg07415792	0.0593537	WRNIP1	TSS1500	0.00183989
cg03471106	-0.143489	HCG18	TSS200	0.00184358
cg25234117	-0.21181	PLCH1	TSS1500	0.0018455
cg13793048	-0.191439	SERINC4	TSS200	0.00186464
cg19391697	-0.246977	ESPNL	TSS200	0.00187152
cg20686234	-0.306797	SARM1	1stExon	0.00187471
cg04964856	-0.130952	LIN9	TSS1500	0.00187787
cg10846775	-0.198241	FAM101A	5'UTR	0.00189847
cg12120360	0.175833	LOC619207	TSS200	0.00190271
cg16836589	-0.11237	CCNE1	1stExon	0.00193002
cg08278937	-0.136939	SERINC4	TSS200	0.00193233
cg06551917	0.190464	SGMS2	5'UTR	0.00193282
cg17217296	0.22277	AIM2	TSS1500	0.00193485
cg27547703	-0.15249	TDRD1	TSS200	0.00194089
cg06545335	-0.258002	HSPB9	TSS1500	0.00194597
cg25106461	-0.109141	PACS2	TSS1500	0.00194899
cg16741602	0.212731	ASCL3	TSS1500	0.00195286
cg07811498	-0.0810541	C22orf32	TSS1500	0.00195612
cg21625858	0.174328	MPPED1	TSS1500	0.00195922
cg11161262	0.196099	PKIA-AS1	TSS1500	0.00197466
cg10227572	-0.233616	ADAP1	TSS1500	0.00198584
cg04837420	-0.17529	GNB3	1stExon	0.00201044
cg22508957	-0.0643251	NAT15	TSS1500	0.00201206
cg07028914	-0.272942	TBX18	TSS200	0.00202277
cg22575614	-0.242375	CDH5	TSS200	0.00202583
cg01411759	0.231424	MIR498	TSS1500	0.002049
cg10168687	-0.0808743	FOSB	TSS1500	0.00205348
cg21742836	0.213152	PPP4C	TSS1500	0.0020539
cg18102773	-0.0953689	RC3H1	TSS1500	0.00207395
cg00491418	-0.283915	LAMA4	5'UTR	0.00207551
cg18791826	0.0585223	PELI3	1stExon	0.00207748
cg13502592	0.172632	ELFN1	TSS200	0.00208092
cg08339825	-0.205463	JAK2	TSS1500	0.00208369
cg05414479	-0.0916149	IGFBP2	TSS1500	0.00208456
cg00460436	-0.114071	Magmas	TSS1500	0.00208458
cg24562819	-0.260772	THBD	1stExon	0.00209132
cg15284257	0.21009	KIAA1456	TSS1500	0.00209308
cg11028167	0.167064	HRNBP3	5'UTR	0.00209354
cg21471928	-0.178417	AKT1	5'UTR	0.00210746
cg17874802	-0.208976	LPAR5	TSS1500	0.00210964
cg17339505	0.101166	RET	5'UTR	0.00211883
cg20053037	-0.075242	HDAC11	TSS200	0.00213247
cg08882547	-0.238224	EXOC3L2	TSS1500	0.00213252
cg00905159	-0.0588233	CCNI	1stExon	0.00213429
cg14478495	-0.236374	TCF4	TSS200	0.00214556
cg06204730	0.125602	ANKRD40	TSS1500	0.00215082
cg13393830	0.198789	ZNF577	TSS1500	0.00215386
cg11789906	-0.264531	AGAP3	5'UTR	0.00216068
cg04339170	-0.180708	TMEM114	TSS1500	0.00217467
cg27433878	-0.0624693	DRD4	TSS1500	0.00217561
cg03332295	-0.0871536	VDAC2	TSS1500	0.00217589
cg12099524	-0.325508	SIX6	TSS1500	0.00217624
cg17842878	0.201915	FAM213A	TSS1500	0.00217806
cg01242451	0.130638	MGC72080	TSS1500	0.00218244
cg21562208	0.229367	CIDEC	1stExon	0.00218454
cg18548832	0.157478	ZHX3	5'UTR	0.00219367
cg13568563	-0.0724966	CNOT1	5'UTR	0.00222403
cg10062803	0.229923	FABP4	TSS1500	0.00222446
cg21566860	0.174006	HRH1	5'UTR	0.00223998
cg00598018	0.151378	LOC101929427	TSS200	0.00224902
cg01146501	0.137698	STARD4	TSS1500	0.00224927
cg11731717	-0.17037	USP49	5'UTR	0.00225012
cg02093647	-0.0916038	ACVR2A	TSS200	0.00228673
cg03419885	-0.290756	PKNOX2	5'UTR	0.00228978
cg11133623	-0.230576	ALPL	5'UTR	0.00231796
cg14561361	-0.253031	ASAP1	5'UTR	0.00232384
cg10718885	0.159219	BTD	5'UTR	0.00232384
cg01755009	0.234553	OR14A16	1stExon	0.00232829
cg03455845	0.192545	LOC101928241	TSS1500	0.0023311
cg06021215	-0.0931593	TRERF1	5'UTR	0.00233328
cg25793377	-0.104723	RBP4	TSS1500	0.00233815
cg09983915	-0.0929993	MLX	TSS200	0.00234403
cg16183813	0.0862467	DACH1	5'UTR	0.00234545
cg12293871	0.180794	KIAA1211	5'UTR	0.00235253
cg04158367	-0.0759034	GFI1	TSS1500	0.00235954
cg01248273	-0.141458	MARCH7	TSS1500	0.00235975
cg17082661	-0.235656	FRAS1	TSS1500	0.00236275
cg26011945	0.156585	RBM39	5'UTR	0.0023693
cg21388339	0.234687	TP73	TSS1500	0.00237519
cg01215511	-0.195311	FLYWCH1	5'UTR	0.0023769
cg13136947	0.182543	LOC101928940	TSS1500	0.00239258
cg21666986	-0.124899	ACSL1	TSS1500	0.0023965
cg06005891	-0.177245	FOXF2	TSS1500	0.0024077
cg08495185	-0.219811	SLA2	TSS200	0.00241242
cg25762706	-0.257693	STMN4	1stExon	0.00241378
cg03844622	-0.192219	C6orf221	TSS1500	0.00242698
cg17910564	0.2686	VDAC3	TSS1500	0.00242819
cg26335459	-0.0631655	ADD1	TSS200	0.00242852
cg19640770	-0.20245	C5orf66	5'UTR	0.00243086
cg25895922	-0.126124	MLPH	TSS1500	0.00244145
cg26027669	-0.0592389	GFI1	TSS1500	0.00244958
cg21080921	-0.2251	SLC22A20	TSS200	0.00245146
cg17323243	-0.0619656	NDFIP1	TSS200	0.00246946
cg08587904	0.161118	MTUS2	TSS1500	0.0024724
cg25683268	0.144431	TMEM100	TSS200	0.00247762
cg17651173	-0.11982	FUT8	5'UTR	0.00247779
cg26293000	-0.260114	PRKG2	TSS200	0.00249873
cg13108397	-0.131622	BLM	5'UTR	0.00250005
cg11387990	-0.0635536	BICD1	TSS200	0.00250188
cg00528568	0.0910265	SNORD48	TSS1500	0.00250249
cg19275050	0.102584	HAS2	1stExon	0.002505
cg19631880	-0.11923	DNAJC5G	5'UTR	0.00251163
cg16961080	-0.0566364	POM121C	TSS200	0.00253067
cg01162111	-0.209293	SMKR1	TSS1500	0.00253313
cg06777352	-0.134	ITPRIPL2	TSS1500	0.00253327
cg20653695	0.212371	PLEKHG4B	TSS1500	0.00253542
cg01286212	0.2046	NEK3	TSS1500	0.00253879
cg09030592	0.251683	ST8SIA1	5'UTR	0.00255363
cg26152787	-0.0608582	GDA	TSS200	0.00255375
cg24074685	0.11894	TIA1	TSS1500	0.00256372
cg24844815	0.0927784	DNAJB6	5'UTR	0.00257219
cg01488217	-0.109305	KATNA1	TSS1500	0.00257274
cg05489143	-0.075173	RPL14	TSS200	0.00258985
cg25905016	-0.108668	C2orf44	5'UTR	0.00259162
cg01405663	0.197396	PKNOX2	5'UTR	0.00259826
cg19694319	-0.198495	TRAF7	5'UTR	0.00260118
cg20855110	-0.131749	HIST1H1B	TSS1500	0.00260733
cg09374375	-0.0872543	PSMB9	TSS1500	0.00261696
cg18749273	-0.0697085	FEM1B	TSS200	0.00263196
cg03020006	0.150921	ALS2CR11	1stExon	0.0026359
cg02159896	-0.0983122	MPPE1	5'UTR	0.00263761
cg16987848	-0.0709696	FBXO25	TSS1500	0.00263869
cg20236877	-0.084705	KATNAL1	TSS1500	0.00263894
cg15274275	0.226475	FHL5	TSS1500	0.00264684
cg00219330	0.0947247	C11orf57	TSS1500	0.00264764
cg16164167	-0.186221	COL16A1	5'UTR	0.00264791
cg01414857	-0.210918	GPR146	5'UTR	0.00266762
cg17969341	-0.1746	MICALL2	TSS1500	0.00266911
cg04544931	0.148909	SLC35F1	TSS1500	0.00266987
cg05639842	-0.101386	ABCG1	TSS1500	0.00267292
cg25611723	-0.199619	APCDD1	TSS1500	0.00268444
cg09219142	0.0669263	GJB2	TSS1500	0.00268485
cg26039092	-0.0479992	EXOC8	5'UTR	0.00268855
cg13452162	-0.216142	CLDN10	TSS1500	0.00269617
cg17559786	-0.122565	FAM47E	1stExon	0.0026972
cg06824277	0.16801	C12orf42	TSS1500	0.00269939
cg14801418	0.0517847	BAT2	TSS1500	0.00270437
cg06520081	-0.239588	LOC340074	TSS1500	0.00270462
cg07586272	-0.256574	GPR83	1stExon	0.0027081
cg02954590	0.23978	STK32A	TSS1500	0.00271018
cg03972596	0.0951372	PDE4D	TSS200	0.00271236
cg07369569	0.246897	HMGCLL1	TSS1500	0.00271558
cg07043025	-0.0953553	MIR635	TSS1500	0.00272196
cg00911981	-0.120669	ATR	TSS200	0.00273086
cg04857245	-0.243636	STARD13	1stExon	0.0027427
cg11608241	0.0471194	FLJ10661	TSS1500	0.00274412
cg27017993	-0.127293	C14orf115	TSS1500	0.00274422
cg18713806	0.211426	ZNF540	5'UTR	0.00275744
cg01916088	-0.244426	FOXP4	5'UTR	0.0027612
cg21190617	-0.116103	TRIP12	TSS200	0.00277116
cg26645074	-0.0781209	PASK	5'UTR	0.00277464
cg08626653	-0.161624	C7orf51	5'UTR	0.00277478
cg17896599	0.182069	FAM65B	TSS200	0.0027908
cg07857194	0.0844002	LSM14A	TSS1500	0.0027944
cg13558061	-0.0849108	YPEL1	TSS200	0.00279627
cg09738418	-0.131373	C5orf66-AS2	TSS1500	0.0028128
cg27433062	0.192617	TOMM40L	TSS1500	0.002818
cg13928709	0.273015	UNC5A	TSS1500	0.00282006
cg00802233	-0.0811382	BSPRY	TSS200	0.00282156
cg20757507	0.100353	FAM107B	TSS200	0.00285091
cg00523590	-0.0572999	VASH2	TSS200	0.00285189
cg21498459	-0.107415	ADNP	TSS1500	0.00286836
cg12509248	0.196605	CCDC183	TSS1500	0.00289817
cg08859675	-0.17191	PDE4A	5'UTR	0.00290331
cg00485681	-0.082572	LHX6	TSS1500	0.00290824
cg08839210	-0.290718	RAB34	TSS200	0.00290836
cg04999691	-0.187928	C7orf29	5'UTR	0.00291109
cg14165633	-0.108871	MAVS	5'UTR	0.00291456
cg09669930	0.115276	NEDD9	TSS1500	0.00291942
cg23898073	-0.203765	GFRA1	1stExon	0.00292471
cg06634488	-0.22235	INF2	5'UTR	0.00292484
cg10919344	0.176131	OR5A1	TSS200	0.002949
cg24369746	0.048551	PRR5L	5'UTR	0.0029549
cg15862706	-0.115431	MIR492	TSS200	0.00295757
cg13674428	0.0895293	PDE1A	5'UTR	0.00295992
cg15308666	-0.0654277	ZNF498	5'UTR	0.00297028
cg16160105	-0.192628	KRT83	1stExon	0.00297184
cg21257370	-0.0764562	ZNF394	TSS1500	0.00298653
cg24665667	-0.0850914	LINC01116	TSS1500	0.00298775
cg19247311	0.174549	FUCA2	TSS200	0.0029918
cg02288301	0.223044	TMEFF2	TSS1500	0.00299949
cg25792714	0.0700886	FLJ22536	TSS200	0.00301875
cg15581906	0.216645	DIO2-AS1	TSS1500	0.00302287
cg02726798	-0.130085	PPARG	5'UTR	0.00303551
cg21956258	-0.126321	IDI2	TSS1500	0.00304142
cg04380669	0.0905845	NME1	TSS1500	0.00304571
cg19558753	-0.173057	CDYL2	TSS200	0.00304884
cg07394404	-0.0539643	RRP15	TSS200	0.00305537
cg15268622	-0.0780969	POU2F1	TSS1500	0.00305667
cg23632875	-0.272736	TCERG1L	TSS1500	0.00306981
cg00261942	-0.0624548	ATP5L	TSS200	0.00307528
cg20405620	-0.267279	GPR183	TSS1500	0.00308779
cg13713728	0.203103	LOC100169752	TSS200	0.00310039
cg10569615	-0.0614512	TRIM36	1stExon	0.00310416
cg08925142	-0.0596906	LCORL	TSS1500	0.00310681
cg04333296	0.171177	LOC653653	TSS200	0.00310801
cg18161787	-0.0535111	ZNF747	TSS200	0.00311138
cg13272818	-0.137463	SLC7A10	TSS200	0.00311192
cg27568321	-0.103221	AP1AR	TSS200	0.00311455
cg05551922	-0.0766695	GPX1	TSS1500	0.00312212
cg13032018	0.106232	PEBP1	TSS1500	0.00312764
cg26429629	0.102437	LOC257358	TSS200	0.00313038
cg09690048	0.156415	CCZ1B	TSS1500	0.00313393
cg16024933	-0.0685256	TBL1XR1	TSS1500	0.00314053
cg06476781	-0.131256	SEPT11	5'UTR	0.0031428
cg20840941	-0.105902	WDYHV1	5'UTR	0.0031481
cg02834755	0.23006	OPCML	TSS1500	0.00314904
cg12616592	-0.262932	PDE6B	5'UTR	0.00315028
cg21639178	-0.0342176	LSM5	TSS200	0.00315228
cg11305122	-0.151249	PLEKHB2	5'UTR	0.00315317
cg26691477	0.23583	EN1	1stExon	0.00315718
cg12073754	0.0689637	PAN3	TSS200	0.00317287
cg07940794	0.204246	HSD17B12	TSS1500	0.00318502
cg19965099	-0.131251	C6orf48	TSS1500	0.00320288
cg05960363	0.199858	SNRNP35	TSS1500	0.003211
cg26234223	0.167029	SEC23B	TSS1500	0.00321502
cg08810003	0.252594	RBFOX3	5'UTR	0.00321606
cg22238660	0.177457	HRNBP3	5'UTR	0.00322565
cg01998755	-0.0972383	MCM7	5'UTR	0.00322936
cg01700248	-0.175665	SEMA4D	5'UTR	0.00325076
cg02605957	-0.133288	PPARG	5'UTR	0.00325496
cg02042712	-0.184887	GPR97	1stExon	0.00325532
cg08543134	-0.191735	DMTN	TSS1500	0.00325604
cg05727698	-0.11373	KIAA1456	TSS1500	0.00325623
cg01353677	0.0757061	TLCD2	TSS1500	0.00326141
cg08161947	0.100919	AEBP2	1stExon	0.00326205
cg11801640	-0.155601	FGL2	TSS1500	0.00326419
cg11206131	-0.103398	KDM4B	5'UTR	0.0032689
cg11469026	-0.294354	C5orf66-AS1	TSS200	0.00327627
cg10358212	0.156445	ATMIN	TSS1500	0.00328655
cg04141648	0.170192	CTNNA3	TSS1500	0.00329397
cg12754571	-0.287753	LOC148824	TSS200	0.00329898
cg02773019	-0.12209	PPP2R3A	5'UTR	0.00330079
cg18602919	-0.166729	NDN	1stExon	0.00330232
cg24780171	-0.129606	CKAP5	TSS1500	0.00331733
cg16553976	0.139815	DLGAP2	TSS200	0.00332329
cg21237418	-0.267921	RAB34	TSS200	0.00333283
cg23353252	-0.0833605	UTS2D	5'UTR	0.00333299
cg23123540	0.0770253	UBTD2	TSS1500	0.00333744
cg23565284	-0.133346	PRKDC	TSS200	0.00334338
cg10068516	0.155616	ZNF462	5'UTR	0.00334687
cg03211239	-0.131183	RASSF8	TSS1500	0.0033577
cg00524310	0.0785191	GABRB2	5'UTR	0.00335989
cg11242907	0.198593	SCRN2	TSS1500	0.0033603
cg08027748	0.128864	UROC1	TSS1500	0.00336465
cg17418304	-0.0586184	MTR	5'UTR	0.00336904
cg16023162	-0.200147	PRKG2	TSS200	0.00338159
cg13469748	-0.0788937	SPATA1	TSS200	0.00339024
cg24198004	0.176075	COL8A1	5'UTR	0.0034016
cg26258631	-0.0643669	PMS1	TSS1500	0.00340684
cg01582807	-0.0785776	ZNF789	5'UTR	0.00340872
cg10335659	-0.0859112	C2orf15	TSS1500	0.00340936
cg21756720	0.0767908	CTSB	5'UTR	0.00341974
cg08110688	-0.269645	KRT9	TSS200	0.00342142
cg18795569	0.222917	C19orf77	5'UTR	0.00342282
cg10575547	0.184272	TRERF1	5'UTR	0.00342554
cg03185871	-0.108803	ABHD17A	TSS1500	0.00342726
cg09493899	-0.1146	ZNF148	5'UTR	0.00344641
cg20717585	0.193294	PCDHGA2	1stExon	0.00345058
cg27179101	-0.225812	NCOR2	5'UTR	0.00345743
cg17496422	-0.200883	NFASC	5'UTR	0.00346311
cg22396755	-0.104637	RAP1GAP	5'UTR	0.00347593
cg02734573	0.216547	SYT1	5'UTR	0.00348229
cg00140447	-0.266878	IRF5	5'UTR	0.00348731
cg19819715	0.217625	MOGS	TSS1500	0.0034944
cg21048501	-0.0617024	MRPS24	TSS1500	0.00349483
cg13978690	-0.190061	SLC39A13	5'UTR	0.00349914
cg04337688	-0.0693673	ANKRD11	TSS1500	0.00350141
cg14226182	-0.0776265	RARRES1	5'UTR	0.00350533
cg05897918	0.102158	GALNT7	TSS200	0.00350629
cg09816471	-0.247425	SNN	TSS1500	0.00350991
cg24619709	-0.231013	IRF5	TSS200	0.00351114
cg06256487	-0.131605	TMEM251	TSS200	0.00352013
cg06286308	-0.0667396	UBE2N	TSS1500	0.00352271
cg26170683	0.08769	TRIM26	5'UTR	0.003525
cg05174890	-0.183534	SLFN12	TSS1500	0.00353323
cg23499642	0.150635	SLC38A9	TSS1500	0.00353544
cg07862930	-0.128119	KCNJ16	5'UTR	0.00354396
cg25044876	-0.224052	CYB5R3	5'UTR	0.00355022
cg07782778	0.125294	GPM6A	TSS1500	0.00355031
cg21433329	-0.0424666	DPM1	1stExon	0.00355109
cg07294774	0.138563	DIO2	TSS1500	0.00356383
cg06699275	0.0497133	MTL5	1stExon	0.00357439
cg15973193	0.21303	CERS3	TSS1500	0.00358195
cg08814159	-0.208299	PTPN9	TSS1500	0.00358982
cg18840461	0.0742831	ANKRD43	TSS200	0.0036001
cg03948067	-0.237432	CARD11	5'UTR	0.00361392
cg21564527	-0.0736748	FBXW9	TSS200	0.00363238
cg09835486	-0.0913273	REEP5	5'UTR	0.00363929
cg03565281	0.196682	MLN	TSS200	0.00364185
cg21297965	0.153557	DNAJC6	5'UTR	0.00364595
cg20596647	-0.212433	FYN	5'UTR	0.00364656
cg07639900	0.212477	KLF6	TSS1500	0.00364921
cg23176388	-0.153764	LRP5	5'UTR	0.00365406
cg08921063	0.219846	WASF1	5'UTR	0.00365792
cg14483303	0.14636	NLGN1	5'UTR	0.00366237
cg12758973	-0.262664	LOC148824	TSS200	0.00366553
cg10943458	-0.129636	STXBP5L	1stExon	0.00366727
cg22145172	-0.0762849	SLC25A42	TSS1500	0.00367299
cg14132868	-0.0524842	HPS5	1stExon	0.00367359
cg20458835	0.128201	PEMT	5'UTR	0.00367557
cg10642449	0.107164	RERE	5'UTR	0.00368771
cg22406518	-0.101956	AMOTL2	TSS1500	0.00368856
cg22779972	0.175242	TSPAN9	5'UTR	0.00368929
cg24760467	-0.238925	LZTS2	5'UTR	0.00369559
cg10462503	0.212433	GLRA1	5'UTR	0.00370085
cg26621292	0.155594	PPP2R2D	TSS1500	0.00370112
cg17438633	0.200691	MVP	5'UTR	0.00370785
cg24724596	0.226619	LIM2	TSS1500	0.00370958
cg22685022	0.222379	OR8G2	TSS1500	0.00370974
cg25142954	-0.0921849	CHAC1	TSS200	0.0037112
cg24770019	-0.0932535	NCOA7	5'UTR	0.00371429
cg21793441	-0.0755019	EIF2AK4	TSS1500	0.0037219
cg18834029	0.117723	POLL	TSS1500	0.00372219
cg00727287	-0.0997908	CASKIN2	TSS1500	0.00372638
cg14628889	-0.116451	C2orf15	1stExon	0.00373947
cg19516515	-0.194277	RUSC1	TSS200	0.0037441
cg08417692	-0.256946	MFSD7	1stExon	0.00374922
cg22325715	0.109262	CNTD1	1stExon	0.00376174
cg02087298	0.174492	LINC01072	TSS1500	0.00376716
cg10637938	0.115098	UBB	5'UTR	0.00377421
cg24631920	-0.0780883	DDX10	TSS200	0.00378312
cg15430659	-0.21854	CNNM1	1stExon	0.00378363
cg27109030	-0.12709	GNG7	TSS200	0.00379045
cg13162810	-0.0692517	MOB4	TSS1500	0.00379095
cg16546834	-0.108863	NRSN2	TSS1500	0.0037936
cg20029393	-0.0505446	TTBK2	TSS200	0.00380465
cg09080120	-0.222007	B3GALT4	1stExon	0.0038066
cg16306978	0.181122	APOB	TSS200	0.0038094
cg00450304	0.127491	RCSD1	5'UTR	0.00381703
cg06191348	0.199568	DUS1L	TSS1500	0.00381932
cg18325794	0.101447	HCRTR1	5'UTR	0.00382247
cg06646556	-0.102059	CENPT	5'UTR	0.00382268
cg13154443	0.195341	FAM110B	TSS1500	0.0038377
cg25259804	0.16026	RCSD1	5'UTR	0.00385539
cg17933764	0.118354	TRAF4	TSS1500	0.00386068
cg02344911	0.118177	HOXC8	1stExon	0.00386213
cg02273392	-0.0809216	SERPINE1	5'UTR	0.00387489
cg01191788	0.243271	SETD1A	TSS1500	0.00390309
cg00250751	-0.233458	LMNA	5'UTR	0.00392298
cg24353535	-0.219497	ASCL2	TSS1500	0.00392343
cg01530317	-0.0564328	WDR8	1stExon	0.00392425
cg23755378	0.0833831	FAM48A	TSS200	0.00392911
cg15617814	-0.293182	NTM	TSS1500	0.0039295
cg24996930	0.203103	VASH1	1stExon	0.00395481
cg22800711	-0.151207	GLIS1	5'UTR	0.00396839
cg02557139	-0.196369	TNFAIP2	TSS200	0.00396981
cg06039355	-0.226201	GFRA1	5'UTR	0.00397509
cg18182844	0.182304	ITIH3	TSS1500	0.00398829
cg22001782	0.0992959	BCL9	1stExon	0.00398852
cg20967105	-0.0806035	UGP2	5'UTR	0.00399438
cg18181196	0.214526	ESRRG	5'UTR	0.00399881
cg17472072	-0.0710112	CLASP2	1stExon	0.00400512
cg24702756	-0.0744015	MCF2L2	TSS200	0.00400751
cg13090731	-0.064368	TXNL1	TSS200	0.00400764
cg22892237	-0.107923	DPY19L3	TSS1500	0.00401723
cg27640021	0.0704425	CUL2	TSS1500	0.00402073
cg17665699	-0.149746	ULK2	TSS1500	0.0040295
cg16612998	0.111026	LRP4	TSS1500	0.00402951
cg13803195	-0.179282	TNS3	5'UTR	0.00403389
cg14378970	-0.224685	SPHKAP	TSS1500	0.00403441
cg24454143	0.233439	FLT3	TSS1500	0.00403712
cg07384589	-0.143513	DPEP1	5'UTR	0.00405586
cg10344492	-0.0903157	NGEF	5'UTR	0.00405847
cg04403415	-0.169303	NCOR2	5'UTR	0.00405916
cg00658698	-0.0752095	SMARCB1	TSS200	0.00406103
cg17427853	0.138738	SLC20A2	5'UTR	0.00406361
cg03814148	-0.11725	ALPK1	5'UTR	0.00406466
cg06155638	0.15295	SAR1A	TSS1500	0.00407221
cg07568517	-0.0295663	TSSC1	TSS200	0.00407603
cg10025838	0.166287	SLC5A9	1stExon	0.00407893
cg12440062	-0.264423	CRISP2	TSS200	0.00408117
cg18780217	-0.0787136	ALDH2	5'UTR	0.00408429
cg07335131	0.212505	MTRNR2L7	1stExon	0.00409147
cg16706559	0.100987	CASP9	TSS1500	0.0041065
cg13830203	0.273742	EOMES	1stExon	0.00411437
cg06356698	0.191948	CPEB1	5'UTR	0.00411931
cg10843537	-0.189754	PITPNM2	5'UTR	0.00412712
cg00380428	0.237341	HRNBP3	5'UTR	0.00413138
cg01706263	0.216098	MIR598	TSS1500	0.00414308
cg07104086	0.159825	KRTAP17-1	1stExon	0.00415012
cg23697417	0.214568	RSPO4	TSS200	0.00415892
cg15001615	0.176921	CD22	TSS1500	0.00416649
cg12395705	-0.12485	KIAA1324L	TSS1500	0.00416694
cg26763523	-0.307003	GAL3ST3	TSS200	0.00417985
cg22343640	0.0825156	DKKL1	TSS200	0.0042017
cg03060661	-0.253253	PABPN1L	TSS1500	0.00420496
cg11656992	-0.108901	P4HB	TSS200	0.00420768
cg15331136	-0.0996715	WDR74	5'UTR	0.00421882
cg03296940	-0.155763	APOA5	TSS1500	0.00422005
cg00044665	-0.212779	CDH5	TSS200	0.00422169
cg04978426	-0.133511	SNORD111	TSS1500	0.00422672
cg22314482	0.0972572	LENG8	5'UTR	0.00423912
cg09169953	-0.24723	PITX2	5'UTR	0.00425804
cg18623216	-0.213313	PLCH1	5'UTR	0.00425923
cg04049033	-0.239794	RILP	TSS1500	0.00426455
cg15827214	0.0900998	STMN2	TSS1500	0.00427054
cg25528445	-0.211974	ESRRG	5'UTR	0.00427251
cg23868745	-0.151542	ZNF607	TSS1500	0.00427552
cg11761443	-0.142428	CDC42EP3	5'UTR	0.00428236
cg21412296	0.154381	FZD9	TSS1500	0.00429836
cg23742152	-0.191096	GRB10	5'UTR	0.00429888
cg15250507	-0.0666677	C1orf106	TSS1500	0.00430717
cg20401955	0.192086	CHODL	TSS1500	0.00431292
cg14949113	0.11398	ZMIZ1	5'UTR	0.00432382
cg17353823	-0.0907079	ST6GAL1	5'UTR	0.00432635
cg12726835	0.188182	NCOA2	5'UTR	0.00432976
cg15812170	-0.0573083	FIG4	TSS1500	0.00433377
cg11469030	-0.0565144	NR2C1	TSS200	0.00433432
cg07175985	0.220878	SACS	TSS200	0.00433695
cg22876918	-0.0712634	MYBBP1A	TSS200	0.00434179
cg16267162	-0.189183	LAMA4	5'UTR	0.00434624
cg16427983	0.118467	ABCB9	5'UTR	0.00435073
cg05385434	-0.244873	EPHX1	5'UTR	0.00435084
cg16671899	0.136367	GPR120	TSS1500	0.00435176
cg09863821	-0.139778	MARCH7	TSS1500	0.00436363
cg09282946	-0.247271	TSPO	5'UTR	0.00436679
cg13306216	0.25918	ESRRB	5'UTR	0.00436856
cg02078525	-0.19926	CDH5	TSS200	0.00437677
cg17495912	-0.268182	CCNA1	5'UTR	0.00438159
cg01305866	-0.0443638	RCBTB2	TSS1500	0.0043846
cg06746075	-0.0903271	LINC00371	TSS200	0.0043933
cg18200326	-0.103199	FHOD1	TSS1500	0.0044002
cg19300389	0.169102	MSMB	TSS1500	0.00440425
cg05749067	-0.187492	CATSPER4	1stExon	0.00441439
cg13787154	-0.146156	GGT1	5'UTR	0.00441508
cg21216118	-0.138321	CNRIP1	TSS1500	0.00441687
cg17946284	-0.0957432	GXYLT2	TSS1500	0.00442675
cg16540129	0.117491	C6orf141	TSS200	0.00442715
cg15495641	-0.101394	GALNT6	5'UTR	0.00443456
cg14043482	-0.110529	RERE	5'UTR	0.00443914
cg20871412	0.119989	XRRA1	TSS1500	0.00444057
cg15387258	0.169718	SMAD3	5'UTR	0.00444218
cg21488846	0.15962	LOC102467147	TSS1500	0.00444319
cg08712623	0.094678	ACVR1C	TSS1500	0.00444371
cg11436271	0.18801	LOC101927650	TSS1500	0.00444872
cg25990647	-0.251086	OPRK1	5'UTR	0.00445059
cg26068527	-0.137872	MIR657	TSS1500	0.00445851
cg12732805	-0.0472646	COMMD5	TSS200	0.00446497
cg02808427	-0.281648	OSBPL3	5'UTR	0.00447946
cg08275278	0.179603	DYNC1I1	5'UTR	0.0044893
cg02442623	0.193596	BACH1	5'UTR	0.00449286
cg02004044	0.192658	MIR1250	TSS200	0.0044958
cg02489219	0.190573	C2orf66	TSS1500	0.00449688
cg11557938	0.0846027	PRR24	TSS1500	0.00450091
cg27191906	0.159512	OR2J2	TSS1500	0.00450426
cg25740883	-0.11929	SLC8B1	5'UTR	0.00450836
cg00389225	0.189229	IL1R1	5'UTR	0.00451035
cg12989104	-0.115344	N4BP1	TSS1500	0.00451232
cg11137337	-0.22201	TMEM136	TSS1500	0.00451713
cg10968199	-0.0515484	PCMTD2	TSS200	0.00452481
cg27261494	-0.114913	DDX43	TSS200	0.0045272
cg07204803	-0.126097	ARL13B	TSS1500	0.0045273
cg04084157	-0.0982011	VGF	TSS200	0.00452775
cg25141720	-0.090767	GAS1	5'UTR	0.00453615
cg12512584	0.180963	MGC57346-CRHR1	5'UTR	0.00453665
cg18386431	0.208286	HECW1	5'UTR	0.0045441
cg10541587	-0.0704003	TET2	TSS200	0.00454905
cg18468844	-0.101153	PTAFR	TSS1500	0.00455166
cg11916054	0.243144	PROP1	TSS200	0.00456055
cg18371789	0.234306	IGSF23	TSS1500	0.0045614
cg23435118	-0.230385	NDFIP1	TSS1500	0.00458001
cg05482463	0.0802794	RTBDN	TSS1500	0.00458317
cg16120828	-0.178713	VAV3	1stExon	0.00458323
cg21863946	-0.220764	CROCC	5'UTR	0.00459064
cg27343304	-0.0464373	ZBTB1	5'UTR	0.00459289
cg23799246	-0.215747	INPP4A	5'UTR	0.00459501
cg02861966	0.0585609	PRR24	TSS1500	0.00460329
cg09034874	-0.192513	SLA2	TSS200	0.00460861
cg09067818	0.0667571	PLEKHH2	TSS200	0.00461142
cg16322388	0.126893	TSHZ1	5'UTR	0.00461332
cg24443235	0.198939	KATNAL2	5'UTR	0.00461488
cg02475148	-0.0973742	KANK1	5'UTR	0.00461543
cg12380209	-0.102538	C10orf46	TSS1500	0.00461953
cg12883767	-0.17198	SLC26A10	TSS1500	0.00462196
cg00019377	-0.0768042	SPTBN4	TSS1500	0.00463665
cg15840079	-0.102856	TMEM132A	TSS1500	0.004642
cg13558937	-0.135798	UQCC2	TSS1500	0.00464536
cg20827445	-0.0808821	APTX	1stExon	0.00464539
cg01756381	-0.0675034	HS3ST1	TSS200	0.00464745
cg06529201	0.0809659	HES7	TSS1500	0.00465242
cg02845890	-0.15778	C8orf45	TSS1500	0.00466209
cg06427957	-0.119723	ATP6AP1L	1stExon	0.00468922
cg14143324	-0.115871	ZNF664-FAM101A	5'UTR	0.00469237
cg11693508	-0.139362	STARD3	TSS200	0.00469657
cg15660352	-0.0903429	NLRP4	5'UTR	0.00470867
cg20757912	0.0776884	SSBP2	TSS200	0.00470974
cg01828553	-0.112567	RAB28	TSS200	0.00471764
cg13054975	-0.0568131	ELK4	TSS1500	0.00472266
cg00769882	-0.159254	HSPA6	TSS1500	0.00472934
cg13793438	-0.154718	CENPF	5'UTR	0.00472962
cg13166520	0.132768	SUSD6	5'UTR	0.00473491
cg13227982	-0.289133	PTCH1	TSS1500	0.00474229
cg16950671	-0.120129	TDRD1	5'UTR	0.00474796
cg25078427	0.210036	AGPAT3	5'UTR	0.00477023
cg04420889	0.225476	SGK2	TSS1500	0.00477086
cg10850838	-0.168857	NODAL	TSS200	0.00477315
cg07758902	-0.0530137	NSUN2	TSS200	0.00477439
cg14709817	-0.106171	CUGBP1	5'UTR	0.00477451
cg13527477	-0.132992	C6orf203	TSS1500	0.00478092
cg25151836	0.0815571	MRO	TSS200	0.00478248
cg22138627	0.10028	GUCA1B	TSS1500	0.00479809
cg01561517	-0.0810712	YBX1	TSS200	0.00481152
cg03222672	-0.117909	C9orf45	TSS1500	0.00481741
cg23506077	0.119119	C20orf4	TSS1500	0.00482508
cg23776574	-0.199826	IFITM10	TSS1500	0.00482905
cg17570483	-0.108908	ADAP2	1stExon	0.00483199
cg18319037	0.0503004	ESPL1	1stExon	0.00483601
cg12970155	-0.140714	MYADM	5'UTR	0.0048385
cg00401972	-0.235415	CDH5	TSS200	0.00483907
cg23707656	0.0866655	ITPA	TSS1500	0.00485364
cg00335712	-0.160817	ATOH1	TSS1500	0.00485445
cg24815934	-0.174806	ITGB2	5'UTR	0.00485869
cg05840031	-0.0847159	PAX6	5'UTR	0.00487713
cg05129378	0.0971385	TMCO3	TSS1500	0.00488393
cg20817941	-0.154255	CTSK	1stExon	0.00488715
cg04580334	-0.044437	MUTYH	TSS200	0.0048891
cg26406891	-0.105171	NCOR2	5'UTR	0.00489852
cg05801325	-0.116255	ZNF721	TSS200	0.00490109
cg02994645	-0.0882008	WRN	1stExon	0.0049031
cg17939001	-0.0811158	C1orf53	1stExon	0.00491604
cg09841972	0.130291	LMO7	5'UTR	0.00491606
cg12119029	-0.194894	CDK10	TSS200	0.00491904
cg03585110	-0.16131	SGMS1	5'UTR	0.00492531
cg24721182	-0.0521541	PAPD4	1stExon	0.00492546
cg26433208	-0.0659582	CTPS	5'UTR	0.00493027
cg20073039	-0.169456	ABAT	5'UTR	0.0049314
cg26297198	-0.13173	C7	TSS1500	0.0049395
cg14562081	0.123613	TCF7L2	TSS200	0.0049406
cg10994126	0.211242	PAPPA2	1stExon	0.00494191
cg09727531	0.0588319	ABCF2	5'UTR	0.00495061
cg04114655	-0.150288	ACCN4	TSS1500	0.00495155
cg22493078	0.0728974	AMACR	TSS1500	0.00495528
cg03657064	-0.102375	GPR160	5'UTR	0.00495768
cg08020619	-0.171721	ZNRF3-AS1	TSS200	0.00495983
cg24532031	-0.119053	IRAK1BP1	TSS1500	0.00496007
cg14119936	0.218608	OR51F1	1stExon	0.00496563
cg16823554	0.159619	DRD2	5'UTR	0.00496649
cg11479223	0.113133	FAM19A4	5'UTR	0.00496701
cg25766343	0.153192	DFNB31	5'UTR	0.00496974
cg13603589	-0.0961197	ADAMTS16	TSS1500	0.00497109
cg12312308	0.100458	NUDT13	1stExon	0.00497293
cg21570435	0.151606	PIK3R5	5'UTR	0.00497919
cg25765520	0.195537	DISC1FP1	TSS1500	0.00498027
cg14405088	0.188183	LOC101927450	TSS200	0.00498227
cg21519645	-0.0487954	C20orf7	5'UTR	0.00498487
cg11062798	0.119994	MUC21	TSS1500	0.00499124
cg08897188	-0.131043	PRKAG2	5'UTR	0.00499432
cg24296668	-0.234924	ANKRD9	TSS1500	0.00499832
cg08698806	0.125328	CNTN2	TSS200	0.00500763
cg20803226	-0.190787	ZNF628	TSS1500	0.00501092
cg15075241	0.23704	SNORA80B	TSS200	0.00501239
cg24874612	-0.218718	VMO1	TSS200	0.0050142
cg05841700	-0.194656	PM20D1	TSS200	0.00501448
cg13903164	-0.26179	SAMD14	TSS1500	0.00501578
cg03238057	0.151815	NCOA3	5'UTR	0.00502203
cg21725986	-0.191066	FCRL6	TSS200	0.00503203
cg07270078	-0.128569	ISL1	TSS1500	0.00505274
cg00262681	0.13257	MAPK9	TSS1500	0.0050562
cg16126516	-0.0831272	PPP5C	TSS200	0.0050649
cg06760228	-0.0438141	KIAA0196	5'UTR	0.0050695
cg14756052	-0.062979	RPLP0	TSS200	0.00508396
cg25416829	-0.147459	CLUAP1	5'UTR	0.00508602
cg20006581	-0.167004	TOM1	5'UTR	0.00509288
cg19636656	-0.0898141	TRIM36	1stExon	0.00510308
cg24437523	-0.212203	ATP1A2	1stExon	0.00511724
cg15536920	0.189251	BASP1	5'UTR	0.00512703
cg25962682	0.162385	SLC35F3	5'UTR	0.00513159
cg13273418	-0.190371	SVOPL	TSS200	0.00513337
cg01568927	-0.090136	AARSD1	TSS1500	0.00513594
cg10177647	-0.0660286	FTSJD1	5'UTR	0.00514834
cg21865039	0.0572287	B3GALTL	TSS200	0.0051553
cg05027052	0.167951	C2orf63	5'UTR	0.00517505
cg14507554	0.184207	NEDD9	5'UTR	0.00517984
cg11932264	-0.0859744	WDTC1	1stExon	0.00520483
cg20864568	-0.189087	MAP3K14	5'UTR	0.00520568
cg25162301	-0.143624	AHSG	TSS1500	0.00520944
cg25017060	-0.142285	AMN	1stExon	0.00521453
cg06686180	0.208391	ATP4A	TSS1500	0.00523978
cg06462205	-0.220644	LOC102723854	TSS200	0.0052433
cg01972875	-0.0984673	FAM65A	5'UTR	0.00524675
cg19394923	-0.0846313	PML	TSS1500	0.00524675
cg16536450	-0.152977	LCN15	1stExon	0.00525468
cg24861683	-0.0777959	GOLGA4	TSS1500	0.00525939
cg22992967	0.0964188	DDX6	TSS1500	0.0052704
cg26787589	0.214532	LOC100128554	TSS200	0.00527796
cg11324534	0.15448	PCCA	TSS1500	0.0052852
cg11124980	-0.0646703	NAMPT	TSS200	0.00528719
cg05427901	0.196433	TRIM11	TSS1500	0.00529252
cg23702117	-0.129948	SFI1	5'UTR	0.00530387
cg18253917	-0.0710801	NAA20	TSS200	0.00531278
cg15128849	-0.0666345	HHLA3	1stExon	0.00531956
cg00071887	-0.237566	LOXL1	TSS1500	0.00534887
cg09272746	0.0700991	TMEM134	TSS1500	0.00535315
cg10159215	-0.222716	LPPR5	TSS200	0.00536322
cg10063482	0.117902	HCK	TSS200	0.00536963
cg26206133	0.154398	TSSK1B	1stExon	0.00537067
cg16576327	0.208156	ARHGAP22	TSS1500	0.00537644
cg15731317	-0.208846	SYTL2	5'UTR	0.00537962
cg13547574	-0.0593264	STEAP2	TSS200	0.00538474
cg19971650	0.152983	GABRB2	5'UTR	0.00538833
cg20009183	-0.132299	D2HGDH	5'UTR	0.00540012
cg07712766	0.195088	LIMCH1	5'UTR	0.00540372
cg18618334	0.151961	CXCL12	TSS1500	0.00540656
cg01363514	0.173821	BTBD10	5'UTR	0.0054088
cg16346422	-0.148997	SLC22A18	TSS200	0.00541052
cg24004865	-0.047391	AAR2	TSS200	0.00541181
cg17270520	0.0667012	MTL5	1stExon	0.00541916
cg02908083	-0.0970861	RAB5C	5'UTR	0.00542218
cg07403182	-0.127545	POLR3E	5'UTR	0.00542497
cg05842113	-0.145967	GSDMB	TSS1500	0.00542535
cg10075390	-0.0693163	HIST1H3B	1stExon	0.00543326
cg12114456	0.201839	APBA2	5'UTR	0.00543435
cg07211496	0.160096	PDE11A	TSS200	0.00544142
cg03055499	0.0761817	PRKCA	TSS1500	0.00544365
cg12660445	0.153156	SNORD18A	TSS200	0.0054448
cg21537413	0.0301248	PFKP	TSS1500	0.00545332
cg03321069	0.145434	TSSK1B	1stExon	0.0054579
cg05257483	0.153153	AGPAT3	5'UTR	0.00546281
cg18024493	0.202226	KCNS3	TSS1500	0.00546569
cg05074645	0.0893794	TMTC4	TSS1500	0.00547021
cg08838610	-0.0431758	RPAIN	TSS200	0.00547275
cg17469035	0.188876	TCF4	TSS1500	0.00547507
cg05481086	-0.0648396	NBL1	TSS1500	0.00547921
cg04681368	-0.0813687	PRR19	TSS200	0.00549066
cg21949858	-0.216273	RBMXL2	TSS200	0.00549086
cg19274698	0.0745768	FRYL	TSS200	0.00551049
cg27365825	-0.270807	KCNS3	TSS1500	0.00551067
cg20707666	0.0695299	ACTR6	TSS1500	0.00551124
cg16890490	0.198008	SCML4	1stExon	0.00551601
cg11660815	0.155315	COL20A1	TSS200	0.00552332
cg16232698	0.194604	SDR16C5	TSS1500	0.00553395
cg06354503	0.08648	FAM86C1	TSS1500	0.00553663
cg16289449	-0.158515	FERMT3	1stExon	0.00554702
cg01856414	0.194986	FER1L6	5'UTR	0.00555394
cg03648063	-0.231136	P2RY6	5'UTR	0.0055576
cg03284870	0.0352478	RAMP3	TSS200	0.00556175
cg14250130	0.0767814	PFKP	TSS1500	0.00556248
cg27269488	0.127294	UTS2D	TSS200	0.00556502
cg17604915	0.0713448	DET1	TSS200	0.00556848
cg13961503	-0.281774	RNF126P1	TSS200	0.00557891
cg19770308	-0.0945279	TLE3	TSS1500	0.00558819
cg06905901	0.163763	MIR639	TSS1500	0.00558968
cg21898424	-0.167983	VMO1	1stExon	0.00558993
cg05359237	-0.163286	CHRNA2	TSS1500	0.00559114
cg20596841	-0.0391019	ZNF485	TSS200	0.00559532
cg24119085	-0.0416943	HECTD3	1stExon	0.00560023
cg04843900	-0.073139	SNRPB2	TSS200	0.00560523
cg01660039	-0.0818322	C6orf203	TSS1500	0.00561211
cg18496317	-0.0722654	PRIC285	TSS200	0.00561972
cg26030974	-0.113744	CDC27	TSS200	0.00562517
cg23583231	0.105234	SETDB1	TSS1500	0.00563144
cg22985033	-0.130665	LBP	1stExon	0.00563483
cg01417543	-0.0355343	NAA16	5'UTR	0.00563548
cg22621063	0.126671	SNIP1	TSS1500	0.00563669
cg15166478	0.0982181	LIMS1	5'UTR	0.00563827
cg07502066	-0.0776436	GNAI3	TSS200	0.00564094
cg17661462	0.192064	C19orf59	TSS200	0.00564272
cg10739033	-0.057027	ACTR10	TSS1500	0.00564774
cg23121934	0.108998	IWS1	TSS1500	0.00565025
cg25978167	-0.0404022	PAICS	TSS1500	0.00565385
cg18793767	-0.106001	FDPS	5'UTR	0.00567392
cg10084202	0.107277	ZNF710	TSS200	0.00567594
cg11943514	-0.0746231	PI4KB	TSS200	0.00568501
cg10561239	0.11703	HOXC5	TSS1500	0.00568726
cg11971724	-0.0860368	AAGAB	TSS1500	0.00568865
cg05886626	0.0933607	THBS1	5'UTR	0.00568963
cg23241429	-0.056139	C1orf77	5'UTR	0.00569451
cg04509559	-0.189732	ERH	1stExon	0.00569516
cg04210301	0.191188	SPOP	5'UTR	0.00570141
cg14465583	-0.259355	PTGR1	TSS200	0.00570195
cg00348244	-0.0896942	KRTAP2-4	TSS1500	0.0057022
cg20890792	-0.0945134	PITPNM2	5'UTR	0.00571197
cg15120454	-0.0744261	RHBG	1stExon	0.0057139
cg22008124	0.229409	LOC100134391	TSS1500	0.00571479
cg01245787	-0.0969928	DCK	1stExon	0.00571606
cg06707993	0.197889	CARD14	5'UTR	0.00572061
cg24926008	-0.159694	RAB33B	TSS200	0.00572203
cg13500074	0.0902181	BCL11A	TSS200	0.00572265
cg15244874	-0.13593	RAB19	TSS1500	0.00572298
cg27137731	0.207387	FAM49A	TSS1500	0.00572756
cg06435440	0.235348	RAB20	TSS1500	0.00573104
cg23939782	0.141111	KCNS3	5'UTR	0.00573201
cg03465506	0.230069	B3GAT1	5'UTR	0.00573324
cg00673622	0.204671	TPSAB1	TSS1500	0.0057348
cg01354088	-0.248126	KLF11	TSS1500	0.00573673
cg26651950	0.125994	LGALS2	TSS200	0.0057402
cg16837379	-0.222786	CLDN9	TSS200	0.00574641
cg02004275	0.0908711	CSE1L	TSS1500	0.00575021
cg18634301	-0.17992	LINC01272	5'UTR	0.00575054
cg02182114	-0.105507	LOC100134229	TSS1500	0.00575108
cg00918914	0.123101	MLLT4	5'UTR	0.00575151
cg07919790	0.212463	ENPP7	TSS1500	0.00575311
cg24533720	0.141302	EIF2AK1	TSS1500	0.00575604
cg00201414	0.139851	THSD1P	TSS1500	0.00575616
cg09928274	0.181392	ELSPBP1	5'UTR	0.00576254
cg03033508	0.197138	RNF6	TSS1500	0.00576638
cg06585913	0.115568	DUSP13	5'UTR	0.00577451
cg06274138	0.168647	PC	5'UTR	0.00577841
cg02881434	-0.0721958	LOC100009676	TSS1500	0.00578214
cg05988645	-0.11731	C16orf68	TSS1500	0.00578322
cg27068678	0.184738	ALK	TSS1500	0.00579155
cg20449914	0.0969688	KCNMB3	1stExon	0.00579522
cg18173972	-0.110239	C1orf100	TSS1500	0.00580515
cg24001514	-0.0636799	AGK	TSS200	0.00580909
cg05866021	-0.237249	C1orf168	1stExon	0.0058132
cg12597112	-0.119092	LOC388780	5'UTR	0.00581606
cg24926963	0.144055	B3GNT5	TSS1500	0.00581952
cg20590373	0.133963	LINC01256	TSS200	0.00582226
cg02141012	-0.181601	PEMT	TSS200	0.00582339
cg11629449	-0.165831	OR2H2	1stExon	0.00582484
cg10136103	-0.0882923	MGST3	1stExon	0.00582485
cg26245366	-0.131663	UBOX5-AS1	TSS1500	0.00583725
cg25651278	0.0715948	SHOX2	1stExon	0.00584094
cg16729363	-0.0866179	PCF11	1stExon	0.0058562
cg25723331	-0.124709	CD82	5'UTR	0.00586303
cg04878955	-0.0777542	RSPO1	1stExon	0.00587293
cg07658590	-0.26717	SLC19A1	TSS1500	0.00588829
cg23003500	-0.0406116	VIPR1	TSS1500	0.00589332
cg13024471	-0.153557	NOS3	5'UTR	0.0059006
cg23151000	-0.249636	CYP1B1	5'UTR	0.00590882
cg11068468	0.105763	APPBP2	TSS1500	0.00591387
cg09353140	-0.14084	CCNY	5'UTR	0.00591593
cg24905385	0.173526	SLITRK1	TSS1500	0.00591653
cg18396527	-0.0793651	SLC6A18	TSS200	0.00592219
cg05064106	-0.1383	MOV10L1	TSS1500	0.00592693
cg10313673	-0.149574	CILP2	5'UTR	0.00593236
cg22481606	-0.0747501	SUPT4H1	TSS200	0.00594167
cg07359730	-0.0680733	SERBP1	TSS200	0.00594534
cg04562441	0.168797	OR5M1	1stExon	0.00595221
cg21140353	-0.0761694	C5orf45	TSS200	0.00595879
cg11134544	-0.0914268	CMTM8	TSS1500	0.00596254
cg06522745	-0.0685851	FLJ37453	TSS1500	0.00596267
cg21951877	0.192915	LMTK2	TSS1500	0.00598006
cg18735146	0.159343	IFT88	TSS1500	0.00598319
cg14370628	0.246163	RPL39L	TSS200	0.00598459
cg09143779	0.146864	DSE	5'UTR	0.00599054
cg15946598	-0.187415	LOC102724084	TSS200	0.00599218
cg22241838	-0.200309	TMEM109	TSS1500	0.00599605
cg27126059	0.184206	C22orf45	TSS1500	0.00600772
cg04337828	-0.224857	BANP	5'UTR	0.00601229
cg22673320	-0.219113	BIK	5'UTR	0.00601849
cg08301503	-0.176891	C6orf227	TSS200	0.00602282
cg12364615	-0.137494	RASGRF2-AS1	TSS200	0.00602487
cg00908526	-0.211003	CTNND2	5'UTR	0.00605665
cg18451382	-0.184567	PRKCZ	1stExon	0.00605903
cg24354901	-0.128042	KDM5B	TSS200	0.00606623
cg27176394	-0.102606	JSRP1	TSS200	0.00607261
cg25310250	0.149276	FMN1	TSS200	0.00607661
cg01818281	0.144028	LINC01387	TSS1500	0.00608026
cg02992461	-0.0655008	SERPINB6	5'UTR	0.00608415
cg08296601	-0.335027	MRPL28	5'UTR	0.00608497
cg23823908	-0.199571	PTGER3	1stExon	0.00608917
cg22630514	0.0968151	EPM2A	TSS1500	0.00609144
cg18010131	-0.223502	AMPD3	TSS200	0.00610289
cg10080004	-0.113677	SYT5	TSS200	0.00611064
cg14651919	0.132501	ZACN	TSS200	0.00611681
cg11201654	0.117915	HLA-F	TSS1500	0.00612127
cg17466475	-0.133471	VPRBP	5'UTR	0.00612613
cg00127176	-0.162127	BMPR1A	5'UTR	0.00613254
cg27228463	0.229647	LDLRAD3	5'UTR	0.00613874
cg09084477	0.137514	KBTBD7	TSS1500	0.00614658
cg05307234	0.229278	PHF20L1	TSS1500	0.00614777
cg14194410	0.214904	NR1I2	1stExon	0.00614824
cg07686859	-0.0421385	SUMO1P1	TSS1500	0.0061506
cg15745401	0.131037	P2RY6	TSS1500	0.00615228
cg16913192	-0.120944	DNAH12	TSS1500	0.00615535
cg02675010	0.0525768	YPEL5	TSS200	0.00615661
cg12111432	0.102149	PRR24	TSS1500	0.00616243
cg06329447	0.183594	ELAVL4	TSS1500	0.00616295
cg22694682	0.180817	TRIQK	5'UTR	0.00616411
cg10384265	0.16206	LILRB2	TSS1500	0.00616597
cg15810756	-0.199855	SNAP91	5'UTR	0.00616746
cg13177195	0.207391	CNTN1	5'UTR	0.0061678
cg13597230	0.151839	KLRD1	5'UTR	0.00617046
cg14460943	0.157835	LINC01477	TSS200	0.00617284
cg09951048	-0.0581066	NUDT18	1stExon	0.00617501
cg06053651	-0.122302	DNAJB13	TSS1500	0.00617855
cg09566331	0.126326	KRTAP5-4	1stExon	0.00618292
cg08659621	-0.0493117	RNF114	TSS200	0.00618548
cg19132462	-0.185297	AMPD3	TSS200	0.00619428
cg26962791	-0.134826	LINC00945	TSS1500	0.00619868
cg22118645	0.146186	PPARD	TSS1500	0.00622096
cg16997375	0.129788	GSTT1	TSS1500	0.00624382
cg21658277	-0.125641	SYNGR1	TSS1500	0.00624937
cg02347114	0.138793	LYG2	TSS200	0.00625145
cg01766368	-0.0499515	RPRD2	TSS200	0.00625923
cg07533515	0.246107	LINGO3	5'UTR	0.00626083
cg22015030	0.0736278	LRRC42	TSS1500	0.00626799
cg17082721	-0.0581346	ZFP30	5'UTR	0.00629273
cg10205767	-0.1402	SH2D3C	TSS200	0.006293
cg19974474	0.0678759	GDF11	TSS1500	0.00629498
cg11847115	-0.064225	DDX11	1stExon	0.00629827
cg02615833	0.275401	PCDH24	TSS200	0.00631157
cg00162361	-0.20093	ZMIZ1	5'UTR	0.00631306
cg02035391	0.170029	KIAA0226	5'UTR	0.00631778
cg23202109	-0.118289	IFNAR1	TSS1500	0.00632473
cg15666071	-0.159573	PHKG1	TSS200	0.00632652
cg16745246	-0.130008	NIPBL	5'UTR	0.00633167
cg09192862	-0.1986	SLC13A3	5'UTR	0.00634569
cg17623720	0.179091	PKNOX2	5'UTR	0.00634641
cg14176475	0.0884321	TTF1	5'UTR	0.00634901
cg08614412	0.227419	STARD13	5'UTR	0.00635046
cg08609249	-0.178683	EVA1A	TSS1500	0.00635804
cg04944410	-0.0585791	ZNRF2	TSS200	0.00636983
cg06754224	-0.148979	SESN2	TSS1500	0.00637897
cg11014186	-0.0737307	GOLGA1	TSS200	0.00638709
cg24687432	0.224507	ATP10A	TSS1500	0.00638788
cg23495410	-0.0665956	GCOM1	TSS200	0.00639428
cg02807772	-0.0639576	PTPRK	1stExon	0.00640182
cg01847271	-0.0884751	BSPRY	TSS200	0.00640582
cg20128672	-0.212783	C11orf45	5'UTR	0.00640717
cg17376432	-0.113114	AIG1	TSS1500	0.00641453
cg11785752	0.17133	MAP3K13	5'UTR	0.00642001
cg02594498	-0.0623297	CYFIP1	5'UTR	0.00642167
cg26928153	-0.0757656	DDX11L1	TSS1500	0.00642445
cg13300549	-0.0561369	GABARAPL1	1stExon	0.00642758
cg01085224	-0.167627	ADAMTS16	TSS1500	0.00642963
cg19294125	-0.0559879	NANP	TSS200	0.00643511
cg21295838	-0.206628	PADI4	1stExon	0.00645105
cg15825186	-0.075908	DGKZ	5'UTR	0.00645188
cg05982501	0.0630608	WRNIP1	TSS1500	0.00645869
cg23549160	0.0612662	AVPR1A	1stExon	0.00646078
cg07837434	-0.0598159	MCM3	TSS200	0.00648475
cg14737332	0.133675	TCF7L2	TSS200	0.00648503
cg15040252	0.190387	SEC23A	5'UTR	0.00649157
cg15523060	0.189593	MBD3L1	TSS1500	0.00649494
cg12456714	-0.248873	MARCH11	TSS1500	0.00650362
cg01000188	-0.201625	QRFP	1stExon	0.00650466
cg02913168	-0.195886	PHF19	TSS200	0.00650987
cg10092867	0.195641	COL9A3	TSS1500	0.00651044
cg09515205	-0.209561	OPCML	TSS1500	0.00651922
cg03493931	-0.112859	XPO6	5'UTR	0.00653141
cg23477406	0.163776	MMP17	TSS200	0.0065337
cg09203650	0.220335	MRPL10	TSS1500	0.00653564
cg01943641	0.133055	ZBTB39	TSS1500	0.00653751
cg03517030	-0.067019	MTCH2	1stExon	0.00653857
cg11697870	0.0989724	AGPAT4	5'UTR	0.00654145
cg08388111	-0.118527	DDIT4	TSS1500	0.00654306
cg11304234	0.14099	IL18	5'UTR	0.00654575
cg11672442	-0.129506	MSANTD3	5'UTR	0.00655262
cg04812049	0.201475	NLGN1	TSS1500	0.00655618
cg13248581	0.234489	CECR1	TSS200	0.00655691
cg16184495	-0.251391	EPHX3	5'UTR	0.00656568
cg22210627	0.189517	LXN	TSS200	0.00656748
cg24701985	-0.078123	ZNF862	TSS200	0.00657263
cg16494747	0.17122	CDH13	TSS1500	0.00657402
cg27300749	-0.117689	LURAP1L	5'UTR	0.0065765
cg24298610	0.163567	MX1	TSS1500	0.00657737
cg07001901	-0.098661	PLCG2	5'UTR	0.00658032
cg07028216	-0.241467	CENPM	TSS1500	0.00658772
cg16032408	-0.177829	SLC6A6	5'UTR	0.00659106
cg13369981	0.0551067	MEPCE	TSS200	0.00659687
cg05808057	-0.143344	SIPA1L3	5'UTR	0.00659859
cg06534586	0.142539	CDC42SE2	5'UTR	0.00661192
cg14790517	-0.0928597	PLAC8L1	TSS1500	0.00661552
cg12477716	0.0959529	IGF2BP1	TSS1500	0.00661756
cg11639651	0.205787	HKDC1	TSS1500	0.00663412
cg22916270	-0.177141	TAF10	TSS1500	0.00664237
cg24307481	0.160205	EYS	5'UTR	0.00664476
cg02625315	-0.114053	RBM15B	1stExon	0.00664997
cg24088438	-0.216518	FERMT3	1stExon	0.0066534
cg15082034	-0.18144	DLGAP2	5'UTR	0.00665637
cg11888766	0.127634	PKNOX2	5'UTR	0.00665904
cg09788082	-0.150171	SBNO2	5'UTR	0.00666035
cg15827504	-0.20011	ESRRG	TSS1500	0.00666989
cg15853475	-0.270128	C16orf54	TSS1500	0.00667177
cg17293641	-0.146173	TNFRSF11B	1stExon	0.00667688
cg21710826	0.136366	MACC1	5'UTR	0.00670408
cg26879546	0.221755	BRCA1	TSS1500	0.00671484
cg27630274	-0.122639	C7orf61	TSS1500	0.00672351
cg05495292	-0.0690322	ABHD17B	TSS200	0.00673562
cg27335386	-0.0365942	TFRC	1stExon	0.00674363
cg10676442	-0.108861	TSEN2	TSS200	0.00675149
cg21365805	0.217768	CHRNA4	TSS200	0.00675271
cg14502484	-0.240241	SLC6A3	TSS1500	0.00675646
cg10814005	-0.201739	GPR68	5'UTR	0.00675651
cg12608881	0.177162	KLF17	TSS1500	0.00675789
cg00650954	0.17921	PAG1	5'UTR	0.00675932
cg14709479	-0.238219	TTLL10	TSS1500	0.00676902
cg26946806	0.160428	GSTT1	TSS1500	0.00676947
cg11230435	0.121414	MAP3K8	5'UTR	0.0067752
cg09591697	0.139672	MAPK10	5'UTR	0.0067828
cg16261803	0.183115	KCNJ6	5'UTR	0.00678889
cg00539564	-0.199492	ARFGAP3	TSS1500	0.00679273
cg04158115	-0.0550036	LSM10	5'UTR	0.00679685
cg00907661	-0.0362793	ZDHHC20	TSS1500	0.00679727
cg06178322	0.121354	PLEKHM2	TSS1500	0.00680416
cg04580151	-0.150661	LINC01398	TSS1500	0.00680596
cg03743584	0.156673	PRAP1	1stExon	0.0068083
cg21877464	-0.158089	SPARC	5'UTR	0.00683036
cg23621115	0.172205	PICK1	TSS1500	0.00684598
cg10840389	-0.079072	LRRC20	5'UTR	0.00685421
cg04586563	-0.0377877	DIP2C	TSS1500	0.0068617
cg10662479	0.0922415	WFDC3	5'UTR	0.00686328
cg14298465	0.136482	MTUS2	TSS1500	0.00686695
cg04057923	0.207774	RBFOX3	5'UTR	0.00687216
cg24602188	-0.061625	KIAA1958	5'UTR	0.00688423
cg15155707	0.12874	ASIC3	5'UTR	0.00688852
cg05797516	-0.0491283	SLC9B2	TSS200	0.00688895
cg19723473	0.211198	B3GALT1	TSS200	0.00689024
cg11150074	0.172414	C1orf106	TSS1500	0.00689592
cg26432088	-0.12696	HAVCR1	TSS1500	0.00690402
cg14369648	-0.149315	PRSS3	1stExon	0.00690679
cg10536369	-0.0856392	BBS5	TSS200	0.00691704
cg06083669	0.127143	ITPA	TSS1500	0.00692436
cg20198663	0.0776905	LINC01600	TSS200	0.00692588
cg22012327	0.184611	SV2B	5'UTR	0.00693259
cg22366375	-0.0810244	LGI2	TSS1500	0.0069548
cg24780167	0.240064	CCDC141	5'UTR	0.00696195
cg12225877	-0.16845	OR13J1	TSS1500	0.00697075
cg01289902	0.0679127	ANXA7	TSS1500	0.00697172
cg00825462	-0.0652427	SLC35A3	TSS200	0.00697842
cg18433015	0.176668	APBA2	5'UTR	0.00698422
cg01013627	-0.192737	STIM1	TSS1500	0.0069928
cg20014596	-0.0578852	DIP2B	TSS1500	0.00699922
cg08863939	0.179811	TLK1	5'UTR	0.00700771
cg06051848	-0.151504	KRTAP10-6	TSS200	0.0070089
cg07742404	-0.197082	FZD10	1stExon	0.00701044
cg19196806	0.168264	HBP1	5'UTR	0.00701504
cg16470877	-0.0692828	TMCO7	TSS1500	0.00701579
cg12173276	0.0865131	GTF3C3	TSS200	0.00702347
cg10431265	0.114553	FABP6	5'UTR	0.00702553
cg11397548	-0.112817	DNALI1	5'UTR	0.00702596
cg14472181	-0.19353	BRD3	5'UTR	0.00702599
cg07838495	0.227597	RPL26	TSS1500	0.00703619
cg03053826	0.0492366	NR2F2	TSS1500	0.00704328
cg10233133	-0.0804901	CDC42BPA	1stExon	0.00705242
cg01489225	0.176197	SFT2D3	TSS1500	0.00705655
cg00065368	-0.0821271	TRAP1	TSS1500	0.00706368
cg10411959	-0.196319	HIVEP3	5'UTR	0.0070734
cg25276849	-0.0663012	TFRC	1stExon	0.00708024
cg06017452	0.139437	ZNF441	TSS1500	0.00708837
cg27258593	-0.0909733	CATSPER1	1stExon	0.00709036
cg16049807	-0.16594	SLIT2	TSS200	0.00709915
cg20963653	-0.118025	CCDC94	TSS1500	0.00710321
cg10894697	0.0566321	CASP7	TSS1500	0.00710561
cg14382750	-0.232726	TMOD1	5'UTR	0.00710768
cg16867584	0.0970756	FUT2	5'UTR	0.0071124
cg05967123	-0.0589544	PRCC	TSS200	0.00711488
cg13647321	-0.174506	LOC100128006	TSS1500	0.00712018
cg22516161	0.183702	CCDC144NL	TSS200	0.00712064
cg23247968	-0.183233	C10orf26	5'UTR	0.00712235
cg04826883	-0.0565575	CA12	1stExon	0.00712845
cg24403976	-0.171901	TCF4	TSS200	0.00712892
cg03293882	0.151015	ZNF614	5'UTR	0.0071311
cg22054191	0.0988749	POU2F2	TSS1500	0.00713127
cg11833349	-0.222357	LMNA	5'UTR	0.00713194
cg19240213	0.246186	HOXA3	5'UTR	0.00714516
cg20540327	-0.0917845	HEXA	1stExon	0.00714772
cg03205103	0.0966285	EGFLAM	TSS1500	0.00716109
cg09953239	0.222648	ESRRB	5'UTR	0.00716161
cg08933505	-0.0682281	PTPN14	TSS1500	0.00716265
cg09315329	0.100167	IFT88	TSS200	0.00716723
cg24238852	0.142914	GSTT1	TSS200	0.00716841
cg04498295	-0.129636	ENKUR	TSS1500	0.0071701
cg15225105	0.0585563	SAC3D1	TSS200	0.00720462
cg04782938	-0.075714	JDP2	5'UTR	0.00720857
cg07315642	-0.101572	PIK3CD	5'UTR	0.00720939
cg01311064	0.0658643	DACH1	5'UTR	0.00721276
cg13939792	-0.275161	SIX6	TSS1500	0.00722523
cg07601672	-0.0268548	CCDC34	1stExon	0.00723005
cg19929033	0.18507	IQSEC3	5'UTR	0.00723255
cg00978102	0.202769	BTNL2	TSS1500	0.00727658
cg12093060	-0.148472	RAP1GAP	5'UTR	0.0072792
cg25662933	0.141208	SLC16A14	TSS1500	0.00728506
cg01749753	-0.211017	DSCR9	TSS200	0.007287
cg13228884	-0.132189	RUVBL1-AS1	TSS1500	0.00728814
cg18307303	-0.192128	IL12B	1stExon	0.00728946
cg04956306	-0.150722	MAPK12	TSS1500	0.00730918
cg01258771	-0.114319	MEMO1	5'UTR	0.00731286
cg17005068	0.155066	GSTT1	TSS1500	0.00731704
cg05815355	-0.207054	DAP	TSS1500	0.00731814
cg13785718	-0.0573121	ACOT4	5'UTR	0.00732085
cg16550453	-0.119323	TDRD1	TSS200	0.00732434
cg18187899	0.129952	MFSD7	TSS1500	0.00734226
cg10515630	0.147936	OR2M2	TSS1500	0.00734339
cg14880228	-0.125326	PCDP1	5'UTR	0.0073434
cg07645393	-0.0698749	ACAD10	TSS1500	0.0073569
cg20861710	-0.0998326	MGST3	1stExon	0.00736167
cg07719737	-0.0723265	MANBAL	TSS200	0.00736324
cg07930875	0.115024	LIPE	TSS1500	0.00736482
cg23166955	-0.0749324	ALDOA	5'UTR	0.00737714
cg09962502	0.0441136	SNRNP200	1stExon	0.00737739
cg08418172	0.0516077	HSPBP1	5'UTR	0.0073827
cg13293757	-0.0456349	ATRIP	TSS1500	0.00739088
cg25099087	-0.0637566	SPATS2L	5'UTR	0.00740243
cg11706729	-0.182907	PSMB8	TSS1500	0.00740361
cg05367846	-0.171144	MICAL3	TSS200	0.00740741
cg03459839	-0.239928	GNA12	TSS200	0.00740939
cg02299441	-0.178729	ACSL1	TSS1500	0.00741002
cg09655100	0.0993976	TCF7L2	TSS200	0.00741936
cg02690638	-0.184105	NRG3	1stExon	0.00742173
cg19543987	-0.0741303	CCT7	TSS1500	0.00742262
cg10502130	0.143621	FZD9	TSS1500	0.00743389
cg25763031	0.0834092	BCL11A	TSS200	0.00743767
cg09195198	-0.200308	FOXC2	1stExon	0.00744015
cg17125927	0.149321	LPP	5'UTR	0.0074445
cg27639644	-0.133376	RAB9P1	TSS1500	0.00744521
cg00873521	-0.100871	IARS	TSS200	0.00744754
cg09576882	-0.0671982	POLS	5'UTR	0.00744952
cg07512343	0.175692	LMCD1	5'UTR	0.0074496
cg02150343	0.0563753	CSNK1G2	5'UTR	0.00745944
cg08593051	0.123296	DKKL1	TSS200	0.00746389
cg23220443	0.135896	DPYD	TSS1500	0.0074842
cg01813171	-0.144401	HCG4	TSS1500	0.0074878
cg06766980	-0.145841	KIAA0753	5'UTR	0.00749556
cg00059510	0.0877676	PI4K2A	TSS1500	0.00749667
cg20296532	0.127518	SCTR	TSS1500	0.00749795
cg16730716	0.199744	IL32	TSS1500	0.00749982
cg15088491	0.224519	PRLR	5'UTR	0.00750738
cg27364589	-0.15495	HABP4	TSS1500	0.00750739
cg18958130	-0.0993541	PIK3CB	TSS200	0.00751162
cg12482755	0.0486853	JUNB	TSS200	0.0075118
cg06653004	0.146258	TFAP2B	TSS1500	0.00751305
cg08503994	0.179178	C16orf5	5'UTR	0.00751514
cg26094983	0.0242927	HELZ	TSS1500	0.00752248
cg25321462	-0.112455	MS4A13	TSS200	0.00752611
cg24887381	0.110216	ARID5B	TSS200	0.00752842
cg18979623	0.193668	ZBTB46	5'UTR	0.00754493
cg12871124	-0.0503903	STARD4	5'UTR	0.00754708
cg18710784	-0.190589	OPCML	TSS1500	0.007571
cg09466067	-0.102999	CEMP1	TSS1500	0.00757824
cg11854491	0.0725624	C13orf18	5'UTR	0.00757892
cg24794298	0.168694	LPP	5'UTR	0.00758987
cg24310677	0.0923047	ZNF702P	TSS200	0.00759091
cg19885203	-0.129396	MT1A	TSS200	0.00759393
cg24309414	-0.0574099	TRIAP1	TSS1500	0.00759479
cg05633391	0.134302	KCNF1	1stExon	0.00759836
cg00128361	-0.0658488	EIF3L	TSS200	0.00761416
cg21685427	0.201302	SGK2	TSS1500	0.00761619
cg19115132	-0.0579611	BLOC1S6	5'UTR	0.00763295
cg12961236	-0.11018	C14orf28	5'UTR	0.0076357
cg09992055	0.109713	DAXX	5'UTR	0.00764263
cg02286335	-0.0946567	ZWINT	TSS200	0.00764545
cg23371833	0.160159	ZBTB38	5'UTR	0.0076458
cg18276117	0.227086	PAF1	TSS1500	0.007646
cg00461978	-0.0798939	MAN2C1	TSS1500	0.00764732
cg06128055	-0.0518624	HECTD2	TSS1500	0.00766288
cg25615081	0.175321	GK2	TSS200	0.00766377
cg06296827	-0.116481	PPP2R5E	TSS1500	0.00766719
cg01894436	-0.183029	RXRA	TSS200	0.0076682
cg09752011	0.196446	ANKS4B	TSS200	0.00767038
cg27425127	-0.0778354	AGL	5'UTR	0.00768405
cg23968213	0.186487	KCNQ1	TSS1500	0.00769599
cg19722847	-0.106353	IPO8	TSS1500	0.0076977
cg12812290	0.0936197	KCNA2	5'UTR	0.00769966
cg08712722	0.0921662	TMEM154	1stExon	0.00770172
cg01874697	-0.230131	SORCS3	1stExon	0.00770211
cg26227186	-0.101966	CNN3	TSS1500	0.00771554
cg27520170	-0.0949546	KCNJ10	TSS1500	0.00772176
cg04657804	-0.0624701	MRPL45	TSS200	0.00772203
cg10497653	-0.194204	CPNE2	5'UTR	0.00772245
cg16471444	0.130588	NEK10	TSS200	0.00772339
cg03207391	0.17721	GDF15	1stExon	0.0077284
cg07690455	0.149233	CAST	TSS1500	0.00772865
cg25319449	-0.0351482	OAS3	TSS200	0.00772967
cg01949403	0.12683	APOL3	TSS200	0.0077409
cg24365626	0.145958	ZBTB7C	TSS200	0.00774097
cg07090025	-0.0732149	SSU72	TSS200	0.00774195
cg21485132	0.0762215	LOC348926	TSS1500	0.00775278
cg16445708	-0.0906531	NME3	TSS1500	0.00775351
cg19071820	-0.0728515	MESDC1	TSS200	0.00775895
cg19314159	0.207125	SH3RF2	5'UTR	0.007764
cg07636362	-0.0920293	IL7	5'UTR	0.00776673
cg07827630	-0.20029	H2AFY	TSS1500	0.00776688
cg10502220	0.155554	GPM6A	1stExon	0.00776883
cg08739696	0.187898	PRR25	TSS1500	0.00777439
cg05617886	0.175377	OAZ3	TSS200	0.00777834
cg00831470	0.183487	ZUFSP	TSS1500	0.00777894
cg04567315	0.0866736	CLUL1	TSS1500	0.00778154
cg15885628	0.0868997	OCA2	TSS1500	0.00778287
cg10746132	-0.120622	PRPF31	5'UTR	0.00778409
cg13653328	0.354012	ABLIM3	TSS1500	0.00778469
cg10768690	-0.0545067	KIAA0319	1stExon	0.00778888
cg20050484	-0.196866	MYLK	1stExon	0.00779354
cg22087119	0.104215	ADGRG7	TSS1500	0.00779534
cg00521551	-0.0580851	EHD1	TSS200	0.00779936
cg22450146	-0.0913331	MIR636	TSS1500	0.00780258
cg19095725	0.103967	GCG	TSS1500	0.00780375
cg26944755	0.232761	FPR2	5'UTR	0.00780762
cg05211836	-0.124005	F2RL3	TSS1500	0.00782647
cg25105652	-0.135701	DAB2	5'UTR	0.00782827
cg18877284	0.180044	HPCAL4	TSS1500	0.00783109
cg12552289	-0.188733	OPCML	TSS1500	0.00783594
cg07592854	-0.0902071	AGTPBP1	TSS1500	0.00784062
cg06895197	-0.0470115	PHF12	TSS200	0.00784729
cg01046382	0.204297	NOSTRIN	TSS200	0.00786396
cg04285064	-0.0813935	ZW10	TSS200	0.00786633
cg19328625	-0.093091	SNAPC3	TSS200	0.0078673
cg20292484	-0.188867	MIR3065	TSS1500	0.00786747
cg05388069	0.196959	ZNF200	5'UTR	0.00787165
cg05406791	-0.136621	CSDA	1stExon	0.00788786
cg20655897	0.198746	PPP2R2C	TSS1500	0.00789141
cg10495947	-0.0646239	TTC21A	TSS1500	0.00789251
cg10688057	0.186578	RNF165	5'UTR	0.00789284
cg07736672	0.16496	TIAM1	5'UTR	0.00789784
cg09807565	-0.175703	NMU	TSS1500	0.00789843
cg05671637	0.131109	TBC1D12	TSS1500	0.00791277
cg07619967	-0.121854	PDIA3P1	TSS1500	0.00792098
cg10513276	-0.0909725	ROD1	1stExon	0.00794251
cg11852879	-0.151953	SLC13A3	5'UTR	0.00794383
cg11388320	0.177649	PRDM8	5'UTR	0.00795162
cg14771070	-0.257735	KIAA1875	TSS200	0.00796872
cg09690659	-0.116108	TRPC4AP	TSS1500	0.00797137
cg02580528	-0.0597183	SMG7	TSS1500	0.00797694
cg04681122	0.199586	LINC01561	TSS200	0.00797753
cg20612962	0.1847	SPRR2B	5'UTR	0.00798054
cg20860396	-0.0393748	THBS3	TSS1500	0.00798297
cg08848394	-0.0627842	STX10	TSS200	0.00799362
cg12094780	-0.124683	KRTAP5-11	TSS1500	0.00799629
cg26887740	0.140948	RCAN1	1stExon	0.00799789
cg07914107	0.135071	PDE4B	TSS1500	0.00800064
cg04287931	-0.0677617	BMP2K	1stExon	0.00800371
cg23791011	-0.232688	HTRA1	TSS1500	0.00800409
cg07647691	0.158043	UTS2B	TSS200	0.0080055
cg04036015	-0.0810386	SPIN1	5'UTR	0.00801562
cg24909737	-0.0596192	EBPL	1stExon	0.00801705
cg15068527	-0.0862408	HTR3E	TSS1500	0.00803329
cg20761187	0.199284	LOC100128239	TSS1500	0.00803977
cg07190450	-0.0614238	MRPL22	TSS200	0.00804083
cg01694818	-0.0536693	PLEKHM1	5'UTR	0.00804093
cg24474130	0.11204	POU3F2	TSS1500	0.00804118
cg19997922	-0.159169	CCNY	5'UTR	0.00805404
cg01985990	-0.0745707	EIF3L	5'UTR	0.00806001
cg05837922	0.157847	SFT2D3	TSS1500	0.0080649
cg23231873	0.0969322	USP32	1stExon	0.00806683
cg22997177	-0.0775645	ATP5G2	TSS1500	0.00807067
cg27652887	0.0763478	UPF2	5'UTR	0.0080731
cg21092674	-0.0607201	C5orf13	5'UTR	0.00807544
cg26549682	-0.0533403	CYB5A	TSS1500	0.00808309
cg20749955	-0.181741	PPP1R3B	TSS1500	0.00808502
cg08983124	-0.0740497	DIABLO	5'UTR	0.00808579
cg16664667	-0.215195	SFMBT2	5'UTR	0.00808708
cg11889652	0.220588	ACSS2	TSS1500	0.0080872
cg07784054	-0.106354	SAPS2	5'UTR	0.00810127
cg02500917	0.0147332	C7orf51	TSS1500	0.00810598
cg26574266	0.112144	SLC28A2	TSS1500	0.00811389
cg15965006	0.195499	STK19	TSS200	0.00811978
cg14096311	0.106946	SH3D19	5'UTR	0.00812145
cg03602143	0.153137	NLRP11	5'UTR	0.00812308
cg12771178	0.175966	FAM170B	TSS200	0.00813464
cg06456738	0.149462	CCDC87	TSS1500	0.00814485
cg04798796	-0.110442	GLUD1	TSS1500	0.00816093
cg03934937	-0.120099	CPT1A	5'UTR	0.00817227
cg22335875	0.110521	RNF168	TSS1500	0.00817939
cg12092932	0.0807805	NEK7	5'UTR	0.00818258
cg07801095	0.186138	TMTC1	TSS1500	0.00819357
cg01273840	-0.0823822	TMEM97	TSS1500	0.00819714
cg00777689	-0.0490895	KCNK1	1stExon	0.00820216
cg06209200	0.225042	EYA2	5'UTR	0.00820992
cg07748447	-0.108734	TTC16	TSS1500	0.00821251
cg00524965	-0.139996	GDI2	TSS1500	0.00822471
cg22724639	0.121776	LOC340357	TSS1500	0.00823653
cg04842828	-0.0662318	IFNAR1	TSS1500	0.00824245
cg12580870	0.0511514	CCAR1	TSS1500	0.00824282
cg06103654	-0.135068	DPYSL5	5'UTR	0.00824426
cg22132309	-0.0942951	SLC22A18AS	5'UTR	0.00824479
cg21455443	0.149973	CCDC102B	5'UTR	0.00825346
cg07118372	0.17981	NEK3	5'UTR	0.00826349
cg07833342	-0.226512	LOC643406	TSS1500	0.00826613
cg25114611	-0.207002	FKBP5	TSS1500	0.00827206
cg21820890	0.191678	PLA2G12B	1stExon	0.00827477
cg00275896	0.17135	PHACTR3	1stExon	0.00828173
cg17128017	-0.0595946	EFTUD2	TSS200	0.00829959
cg04488215	-0.0630934	CACYBP	TSS200	0.0083034
cg18635645	-0.0538679	SYDE2	TSS1500	0.0083046
cg24694913	-0.058975	ZNF324	TSS1500	0.00831381
cg23656083	-0.226594	SPACA1	TSS200	0.00831661
cg00016498	-0.0632297	RAB5C	TSS200	0.00831993
cg07444408	0.159105	SCOC	5'UTR	0.00832805
cg10236239	-0.162621	SULT1C4	5'UTR	0.00834732
cg20358275	0.163705	SLCO2B1	TSS200	0.00835001
cg16903152	0.139685	MRGPRX2	TSS1500	0.00835365
cg22562590	-0.0367732	VPS52	5'UTR	0.00835408
cg02003625	-0.091366	TENM4	5'UTR	0.0083603
cg16659413	-0.211441	MAFG	5'UTR	0.00836082
cg21217426	-0.0510775	RNFT1	TSS1500	0.00836545
cg03346733	0.153844	NANOS3	TSS1500	0.00837127
cg14890378	0.187977	TAS1R3	TSS200	0.00837739
cg27347576	-0.0877635	PPP2R2A	TSS1500	0.00837871
cg14539856	0.143865	PNLIPRP3	TSS1500	0.00838172
cg07779653	0.145755	LOC283867	TSS1500	0.0083818
cg15714041	-0.0529191	ACO1	TSS1500	0.00838288
cg16252642	-0.0822074	C21orf58	TSS200	0.00838952
cg05512169	0.203911	LOC101927434	TSS200	0.00839222
cg20512652	0.0649095	ACE	TSS1500	0.00839625
cg10334489	-0.1229	KSR1	TSS200	0.00839757
cg22253036	0.0748883	DDX6	TSS1500	0.0083979
cg07572435	-0.215959	LY6D	TSS200	0.00839923
cg17880841	-0.0855253	TMC5	TSS1500	0.0084021
cg14107485	-0.0748309	ELP3	TSS200	0.00840608
cg16661790	0.11072	TMEM108	TSS1500	0.00840862
cg05391486	-0.121768	TMEM9	TSS1500	0.00840919
cg04795638	0.132491	FAM18B2	TSS1500	0.00841619
cg12655094	0.173792	MIR1305	TSS1500	0.00841735
cg10994511	0.0661519	ADCY2	TSS1500	0.0084184
cg18534872	-0.090797	ZWINT	TSS200	0.00842553
cg01683044	-0.0665912	HOXC4	TSS200	0.00842817
cg12572625	-0.187563	PCDHB1	1stExon	0.00842823
cg13207501	-0.0836715	FHL3	5'UTR	0.0084301
cg25291941	-0.0432833	POP1	TSS1500	0.00843633
cg11367658	-0.0810248	INTS12	5'UTR	0.00843683
cg22168369	-0.075698	MCOLN2	TSS200	0.00843715
cg26042725	-0.0547292	MAVS	TSS1500	0.00844843
cg21207436	-0.139671	C14orf115	1stExon	0.00844923
cg20371266	-0.15448	CHRND	TSS200	0.00845101
cg11105186	0.171746	EYA1	TSS1500	0.00845472
cg06313483	0.0797775	FAM151B	TSS200	0.00845786
cg26552321	0.0912263	CCNDBP1	TSS200	0.00845978
cg12418985	0.0862944	RBM8A	TSS1500	0.00846083
cg09556749	0.160009	ATCAY	TSS200	0.00846487
cg08290850	-0.156501	TMEM151B	TSS1500	0.00846783
cg01476148	0.182012	HAPLN1	5'UTR	0.00847471
cg17324095	0.236776	ELFN1	5'UTR	0.00847923
cg25572919	-0.0538868	TIMM50	1stExon	0.00848057
cg10076265	-0.194469	FCGRT	TSS1500	0.00848447
cg18100209	-0.107364	ST5	5'UTR	0.00849094
cg17549365	-0.0769288	TAGLN2	TSS1500	0.00849457
cg17099076	-0.0440659	MIRLET7I	TSS200	0.00849539
cg22261880	-0.0401842	HAUS2	TSS1500	0.00850211
cg14490972	-0.0614125	POLR1C	1stExon	0.00850393
cg12901215	-0.0514402	KIF3B	TSS200	0.00850521
cg06102954	0.161767	MX2	5'UTR	0.00850572
cg27026994	0.123775	SLC44A2	TSS1500	0.00852195
cg17677456	0.227344	MTUS2	1stExon	0.00852671
cg19079372	-0.0997763	DHX29	TSS1500	0.00854387
cg27657283	-0.0936886	LEPRE1	TSS1500	0.00854654
cg19768312	0.061353	AGAP3	TSS1500	0.00854937
cg04275194	-0.0602815	USP37	TSS1500	0.00855029
cg04232541	-0.0523327	PLAGL1	5'UTR	0.00855328
cg13382714	-0.0666967	AP4S1	5'UTR	0.00855875
cg26167861	-0.0965135	STRAP	1stExon	0.0085625
cg25840208	0.249448	EHD3	1stExon	0.008576
cg17642873	-0.0985248	LRRC37A3	TSS1500	0.00857868
cg05433460	-0.104925	ARHGAP1	5'UTR	0.00858386
cg00716375	-0.126748	CEP57	5'UTR	0.00858966
cg08162224	0.124475	OPN3	TSS1500	0.00859004
cg08357436	-0.160255	HSF5	5'UTR	0.00860018
cg17018767	0.203142	LOXHD1	TSS200	0.00860232
cg10141801	-0.114817	GUCY2E	TSS200	0.00860508
cg22650378	0.14847	ABHD2	5'UTR	0.00860549
cg24870433	-0.114283	RCBTB1	5'UTR	0.00861103
cg23701643	0.163393	PPFIA2	TSS200	0.00861639
cg10418570	-0.149204	TMEM150C	5'UTR	0.00861902
cg23001456	-0.0601607	KIAA0664	TSS200	0.00862942
cg25322086	0.165204	FTCD	TSS200	0.00863029
cg25697004	-0.147224	RNPS1	5'UTR	0.00863347
cg13011452	-0.155298	C6orf136	TSS1500	0.00864029
cg27132279	-0.107611	ZSCAN9	TSS1500	0.00864254
cg08063306	-0.193042	ATP8B5P	TSS200	0.00865089
cg20592447	0.207418	C10orf90	TSS1500	0.00865379
cg00405677	0.16272	HAND1	TSS1500	0.00865757
cg16121206	0.194797	APOL2	TSS200	0.00867171
cg19897940	-0.203044	FLI1	TSS200	0.00869437
cg25721806	0.0923771	CTCFL	5'UTR	0.00869768
cg04977983	-0.0713034	SEC23A	5'UTR	0.00870346
cg05380793	-0.0891659	C13orf37	TSS200	0.00870687
cg21667998	0.124129	OR5L2	TSS1500	0.00871221
cg12615906	0.131474	UPF3A	TSS1500	0.00871828
cg08453609	0.208674	TRPC4	5'UTR	0.00872691
cg05136263	-0.180306	SIX2	1stExon	0.00873062
cg05350409	-0.143214	ZBTB16	5'UTR	0.00873105
cg24965608	-0.0708971	JKAMP	TSS1500	0.00873574
cg14155710	0.18918	S100A10	5'UTR	0.00873883
cg03423038	0.109623	NLE1	5'UTR	0.0087427
cg07664856	0.175719	CNTN6	TSS200	0.00874358
cg26412441	0.223962	NAALADL1	1stExon	0.00874466
cg01663825	0.183459	HECW1	5'UTR	0.00874752
cg25788665	-0.0636368	DHCR24	TSS1500	0.00874988
cg06273422	-0.127525	GSTCD	5'UTR	0.00875383
cg01810731	0.167667	COPS6	TSS1500	0.00875778
cg15652513	-0.0768248	PCGF5	5'UTR	0.00876189
cg13658947	-0.198914	ZNF516	5'UTR	0.00876445
cg04862686	0.103652	KCNC3	TSS200	0.00876539
cg13361779	-0.232182	ZNF570	TSS1500	0.00876628
cg24663845	-0.0970091	SLC41A3	TSS200	0.00877034
cg16915215	0.0975619	UGT1A9	TSS1500	0.00877142
cg04988917	0.16687	FKSG83	TSS1500	0.00877796
cg08942800	-0.237471	CRISP2	TSS200	0.00878027
cg12143439	-0.0965919	CD14	1stExon	0.00878225
cg09721925	-0.0413525	SMARCA2	TSS200	0.00878239
cg26256135	-0.0908929	FAM107B	5'UTR	0.00879352
cg08656028	0.186223	SYT1	5'UTR	0.00879453
cg03847768	-0.128522	C12orf35	TSS1500	0.00879479
cg16806536	0.149641	TACR3	TSS1500	0.00879572
cg14300730	-0.169068	SULT1C4	TSS200	0.00879686
cg25801387	0.11372	NPAS2	5'UTR	0.0088061
cg16324464	0.0906633	CREBRF	5'UTR	0.00880825
cg17706604	-0.0595196	SGK3	TSS200	0.00881057
cg19070899	-0.0795872	FAM160A2	TSS1500	0.00881567
cg03851598	-0.0624608	SGMS2	1stExon	0.00882666
cg11473001	-0.207732	NTM	TSS1500	0.008833
cg13095627	0.214077	IGFL4	TSS1500	0.00883699
cg25519926	-0.161445	MEST	5'UTR	0.0088455
cg05303297	0.108061	MEG8	TSS1500	0.0088456
cg09208213	-0.0880091	TH2LCRR	TSS200	0.00884852
cg05327864	-0.232288	CHRM2	5'UTR	0.00884974
cg14874216	-0.263717	LRRC43	TSS1500	0.00885398
cg27624148	-0.131247	ITSN2	5'UTR	0.00885915
cg04309299	0.108501	OSBP	TSS1500	0.00886221
cg21949625	-0.0504144	FBXW11	TSS200	0.00886313
cg13398291	-0.230203	SFRP1	1stExon	0.00887532
cg17821385	0.166394	GRIA4	TSS1500	0.00887686
cg13335434	-0.0763601	PPP1R2	TSS200	0.0088816
cg22476711	0.11052	TBC1D4	TSS1500	0.00888251
cg27292563	-0.0561359	CDV3	TSS1500	0.00888556
cg06029444	-0.199957	CASKIN2	TSS1500	0.0088881
cg06922305	0.204278	USP39	TSS1500	0.00889001
cg20795401	0.133212	ITGA6	TSS1500	0.00890001
cg21211263	0.0982457	ITPA	1stExon	0.00890265
cg18704597	0.222867	TRIM2	5'UTR	0.00890304
cg15370163	0.241639	SGK2	TSS1500	0.00890368
cg26405239	-0.0736321	SNX11	TSS1500	0.00891049
cg17771050	-0.233137	PPYR1	TSS200	0.00892032
cg16568681	-0.149295	CD59	TSS1500	0.00894648
cg11187903	-0.0938785	UGT2B15	TSS1500	0.00895007
cg11741168	0.102061	KIAA0101	TSS200	0.00896721
cg20154144	-0.0724302	SCFD1	1stExon	0.00897025
cg04064327	0.225088	LOC646982	TSS200	0.00898304
cg04398695	-0.0566262	GNG13	1stExon	0.00898948
cg04803316	-0.124414	MS4A13	5'UTR	0.0089948
cg22107533	-0.144702	TRIM69	TSS1500	0.00900367
cg13147520	-0.0904645	NEK11	1stExon	0.00900412
cg04778178	0.194275	HOXA3	5'UTR	0.00901232
cg10097150	0.0978267	MC4R	TSS200	0.00901391
cg02103935	-0.0619583	GBP2	5'UTR	0.00901704
cg15427160	-0.0810745	RFC4	5'UTR	0.00901819
cg19066120	-0.16428	PSPN	TSS1500	0.00902389
cg25770572	-0.0388671	SLC33A1	TSS200	0.00904336
cg09125550	0.171423	SLC10A2	TSS1500	0.00904905
cg21294379	-0.128739	HIST1H4K	TSS1500	0.00905086
cg21321814	-0.102037	PLSCR4	TSS1500	0.00905236
cg01394671	0.059881	PTPRN2	TSS200	0.00905701
cg25215021	0.180117	DISC1-IT1	TSS200	0.00905998
cg02303726	-0.170353	ZNF710	5'UTR	0.00906243
cg19952821	0.17523	SERPINB11	TSS1500	0.00906277
cg26789068	0.193535	SNORD115-9	TSS1500	0.00906409
cg22068467	0.236452	SLC16A5	5'UTR	0.00907295
cg09631472	0.0878677	MYST4	5'UTR	0.00907333
cg18706184	0.224078	MVP	TSS1500	0.00907479
cg14878016	0.0990098	TPX2	TSS1500	0.0090763
cg02876237	0.0712207	ZNF614	1stExon	0.00907882
cg21038957	0.057572	SMOX	TSS1500	0.00908316
cg15187398	-0.139512	MOBKL2A	5'UTR	0.00908598
cg12576477	-0.203186	COL18A1-AS2	TSS200	0.00908707
cg04602207	-0.0930744	LOC253724	TSS200	0.009097
cg26229043	0.216948	KIAA1217	5'UTR	0.00910127
cg16389901	0.104082	BMP4	TSS1500	0.00910199
cg03935957	0.151971	CHODL	5'UTR	0.00910376
cg01535380	-0.0638918	FKBP3	TSS200	0.00910693
cg19411729	0.187568	CCL5	TSS1500	0.00910792
cg20142972	-0.211163	KCNH2	5'UTR	0.00910845
cg05249683	-0.218332	NFATC1	5'UTR	0.00911092
cg03446203	0.112318	C6orf48	TSS1500	0.00911867
cg15039460	-0.130956	SPSB1	5'UTR	0.00912065
cg09478705	0.113169	NOS1	TSS1500	0.00913515
cg11214001	-0.0925869	CAST	TSS1500	0.00913805
cg12960782	-0.0983923	DEPDC1B	TSS1500	0.00914371
cg00647317	0.161926	DDC	TSS1500	0.00914898
cg01750938	-0.117044	PPP2R2D	5'UTR	0.00914948
cg24693053	-0.252731	MFSD7	1stExon	0.00915007
cg00677360	0.190442	ANKLE1	5'UTR	0.00915181
cg22555102	-0.0658023	C20orf72	TSS1500	0.00916241
cg06866033	0.175877	GNPDA1	5'UTR	0.00916764
cg12769300	-0.0483996	AKT1S1	TSS1500	0.00916765
cg00203461	-0.0964594	SLC25A16	5'UTR	0.00916818
cg01063759	0.159821	VTRNA1-3	TSS200	0.00917598
cg00184390	0.167253	LINC01056	TSS200	0.00917603
cg02094827	-0.20534	ZFYVE27	TSS1500	0.00917793
cg24489571	-0.0907706	EPC2	TSS1500	0.00918091
cg24186939	0.0853908	SFRS16	5'UTR	0.00918913
cg26011900	0.201273	PLB1	TSS1500	0.00919655
cg17298704	0.157425	CLDN18	TSS200	0.00920514
cg22199079	-0.132577	FARS2	5'UTR	0.00922031
cg11102819	-0.17994	CHRDL2	1stExon	0.00922252
cg03669949	-0.150279	DDX43	1stExon	0.00923573
cg14372630	0.156884	ZNF597	TSS1500	0.00923635
cg11193423	-0.114938	ETAA1	TSS1500	0.00924134
cg24625909	0.0472638	RCOR3	TSS200	0.00924514
cg15083933	-0.0944046	BMPER	TSS1500	0.0092587
cg15619745	-0.0881161	SMC3	TSS200	0.00925914
cg19832312	0.0597744	P4HA1	5'UTR	0.00925929
cg22561749	-0.0933702	RGS2	TSS200	0.00926002
cg25984791	-0.0776123	DDX10	TSS200	0.0092604
cg26040874	0.172339	RASSF4	TSS1500	0.00926223
cg26710743	-0.0465058	AARSD1	TSS200	0.00926306
cg05374238	-0.236719	C1orf168	TSS200	0.00926311
cg19239253	-0.0686961	SEPT2	TSS200	0.00927155
cg15635663	0.063655	LINC01169	TSS1500	0.00927785
cg25754579	-0.0952201	ZNF724P	TSS1500	0.00929419
cg00031896	-0.134734	KDM2B	TSS1500	0.0092967
cg22772771	-0.0521404	RSPH3	1stExon	0.0093045
cg14402326	-0.0464509	BBS5	TSS200	0.00930754
cg14556503	-0.144455	DDX43	1stExon	0.00931188
cg24514600	0.136572	PVT1	TSS1500	0.00931247
cg00807608	-0.205183	GGACT	5'UTR	0.00931504
cg26246296	-0.0438503	TXN	TSS200	0.00931847
cg13936370	0.170854	MMP1	TSS1500	0.00931977
cg02746658	-0.132426	CMIP	1stExon	0.00932266
cg07309576	0.180141	OR51I1	TSS1500	0.00932532
cg05576451	-0.0758223	HYLS1	5'UTR	0.00932805
cg06741536	-0.0695029	RAP1B	5'UTR	0.00933439
cg00489394	0.106659	HRASLS5	TSS1500	0.00933495
cg25138118	-0.0534999	TIFA	TSS200	0.00933645
cg26600802	-0.107126	TDRD1	1stExon	0.00934466
cg17720107	-0.17462	CDK10	TSS200	0.00934851
cg10445734	0.0853446	TTC9C	TSS1500	0.00935063
cg13750269	-0.137279	PCNXL4	5'UTR	0.00935274
cg18035158	-0.148576	SOBP	TSS1500	0.00935636
cg22516105	-0.139929	BTBD7	5'UTR	0.0093645
cg05671347	0.0597916	CDC5L	TSS200	0.00936738
cg20405584	-0.113798	OXCT1	TSS200	0.0093692
cg08971230	0.204172	RPS6KA2-IT1	TSS1500	0.00937528
cg13135057	-0.101853	SMCO2	5'UTR	0.00938649
cg01785359	-0.170466	PLEKHA2	TSS1500	0.00939222
cg23551859	-0.0614662	DAZAP2	1stExon	0.00939449
cg08304325	-0.115057	RBM12	5'UTR	0.00940158
cg10800831	0.184376	NLGN1	5'UTR	0.00940321
cg12087643	-0.166467	GFRA1	TSS1500	0.00941027
cg17398851	0.0941161	PRR24	TSS1500	0.00941361
cg09223439	-0.0648344	SPG21	TSS200	0.00941431
cg03524461	0.0702097	MLLT10	5'UTR	0.00941475
cg15005345	0.113973	MIR632	TSS1500	0.00942409
cg20940459	-0.0882496	CENPL	TSS1500	0.00943274
cg16932620	-0.143767	PPP1R1A	TSS1500	0.00943304
cg03775956	0.155961	ZNF664-FAM101A	5'UTR	0.0094407
cg21024916	0.096014	ITPR1	5'UTR	0.00944202
cg07185584	-0.091485	NAA20	TSS200	0.00944628
cg15564240	-0.0432453	HTATIP2	TSS200	0.00945226
cg21898631	-0.0485538	PRDX5	TSS200	0.00946862
cg23792485	0.270503	HNF4A	1stExon	0.00946987
cg04844543	-0.0974816	KIF9	TSS200	0.00947527
cg12637141	-0.226716	CKM	TSS200	0.00949767
cg04868540	0.160116	B3GAT1	5'UTR	0.00950162
cg27218648	0.133117	SERPINA12	TSS200	0.00951587
cg07443778	-0.101163	LOC100129603	TSS200	0.00951635
cg25567963	0.061143	CYTH2	TSS1500	0.0095295
cg26427070	0.0754062	TRAF6	5'UTR	0.00953339
cg06894795	0.0577425	ERAL1	TSS1500	0.00953738
cg10474149	-0.0905089	MCM8	TSS200	0.00954913
cg22813711	0.2276	LOC339524	TSS1500	0.00954986
cg01258201	-0.222974	CPNE5	TSS1500	0.00955054
cg23850112	-0.0874487	RPL14	TSS200	0.00955283
cg02858066	0.148263	GPR123	TSS1500	0.00955777
cg21184589	0.154358	PAX6	5'UTR	0.00955984
cg12955299	-0.0700909	APPBP2	1stExon	0.00957441
cg24411075	-0.104579	CD1D	TSS200	0.00957643
cg14877066	-0.0478411	RBBP6	TSS200	0.00958104
cg03450102	0.123856	EXO1	5'UTR	0.00958138
cg06135755	-0.0717104	KLHL25	1stExon	0.00958459
cg03355239	-0.0670871	CDRT15P	TSS200	0.00959121
cg21460828	-0.0502923	ARL4C	1stExon	0.00959689
cg00650925	-0.195788	ITPKB-IT1	TSS200	0.0096094
cg16134491	-0.115155	PTGER2	TSS1500	0.00963004
cg01524754	0.158273	NPPA	TSS1500	0.00963349
cg15371169	-0.131107	PDE4DIP	TSS1500	0.00963636
cg26213561	0.0633453	MIR1915	TSS1500	0.00963907
cg15091879	0.120331	ZBTB20	TSS200	0.00964719
cg07546770	-0.0430956	RAD17	TSS200	0.00965017
cg24577873	-0.153443	KIFC3	5'UTR	0.00965426
cg04689985	0.175326	CCDC183	TSS1500	0.00965962
cg17198259	0.147521	ACBD4	TSS1500	0.00966017
cg09370325	-0.175256	RALB	5'UTR	0.00966216
cg21422424	0.0973992	FAM194A	TSS1500	0.00966402
cg21217878	-0.0898701	C2orf44	5'UTR	0.00966803
cg20543183	0.172883	LY6G5C	1stExon	0.00967772
cg23149832	-0.15362	PDE4DIP	1stExon	0.00968334
cg22074467	-0.128499	AKR1C2	TSS1500	0.00968417
cg24763420	0.0431912	BANF1	5'UTR	0.00969114
cg16770288	-0.240669	LOC101928107	TSS1500	0.00969695
cg06506054	0.149261	PDE6A	TSS1500	0.00970172
cg08621277	-0.0905989	SAPS3	5'UTR	0.00970791
cg09817248	0.0879255	STK38	TSS200	0.00971572
cg03363565	-0.181695	RAB11FIP3	TSS1500	0.00971773
cg10746770	0.230023	LOC150935	TSS1500	0.00971883
cg25707253	-0.0749206	C18orf21	TSS200	0.00971999
cg01004144	-0.0435127	SMEK1	TSS1500	0.00972691
cg19986968	-0.110774	SLC26A3	TSS1500	0.00972711
cg08214142	0.151	SLC39A5	5'UTR	0.00973112
cg24447309	0.211639	TMEM92	TSS1500	0.00974681
cg05819594	-0.235666	TBC1D24	5'UTR	0.00974749
cg17219026	-0.0801843	RAB4A	5'UTR	0.00975119
cg06287318	0.181956	NKX2-2	TSS1500	0.00978324
cg05022225	0.12765	DKKL1	TSS200	0.00978908
cg05074215	0.126903	TJP2	5'UTR	0.00979929
cg24515575	-0.14528	APOBEC3H	TSS1500	0.0098013
cg12222323	-0.0442395	ERBB2	5'UTR	0.00980647
cg15588941	-0.15957	SLC25A20	TSS200	0.00981032
cg01766534	-0.0437399	MRPL44	1stExon	0.00981194
cg16393749	-0.0739373	KRT16	TSS1500	0.00981487
cg07390616	0.176726	CNTN2	TSS1500	0.00981713
cg11316754	0.0715079	IER2	5'UTR	0.00981743
cg10337902	-0.17243	GRHL3	TSS1500	0.00982309
cg02324806	0.10734	FAM86D	TSS1500	0.00983867
cg06430327	-0.184093	LRFN2	5'UTR	0.00984755
cg17986036	0.0237188	ACTR3	TSS200	0.00985092
cg23788212	-0.213429	CHGA	TSS1500	0.00988186
cg05733361	-0.0661995	PDE8A	TSS1500	0.00988241
cg02060443	-0.108692	TULP4	1stExon	0.00988705
cg12760327	0.0398934	SMAD9	TSS200	0.0099006
cg04132555	0.141196	CDH6	5'UTR	0.00990299
cg25361562	-0.103873	GPCPD1	TSS1500	0.00992897
cg01905977	0.113731	DPM1	TSS1500	0.00993038
cg09669853	-0.118281	TLL1	1stExon	0.00993424
cg13707002	-0.162081	C10orf82	TSS1500	0.00994078
cg07002226	0.233842	CES5A	TSS1500	0.00995766
cg04743250	0.119425	PCDHB6	1stExon	0.0099707
cg22567670	-0.144023	ZMIZ1	5'UTR	0.00998117
cg26064870	0.177875	NCALD	5'UTR	0.00998365
cg13974457	-0.110573	CHD1L	5'UTR	0.00998928
cg15149294	0.212812	ZMYND8	5'UTR	0.00999246
cg26821462	0.115737	MIR548I1	TSS1500	0.00999256
cg25291004	-0.227698	MARCH1	TSS1500	0.0100096
cg08211199	0.16482	NLRP7	TSS200	0.01001
cg15977816	0.110415	KCNN4	1stExon	0.0100111
cg10199566	-0.0593873	LETM2	5'UTR	0.0100122
cg13445486	-0.122275	SRGN	TSS200	0.0100221
cg21204139	0.085352	UBE2U	TSS200	0.0100222
cg23347718	-0.187306	PCDHAC2	1stExon	0.0100313
cg03350439	-0.181671	TRIM67	1stExon	0.0100318
cg05783854	-0.151607	PCDHAC2	1stExon	0.0100327
cg20715589	0.0489001	ENKUR	TSS1500	0.0100347
cg05185634	-0.14428	ADCY4	TSS1500	0.0100353
cg19866195	-0.245126	CCNA1	TSS1500	0.0100373
cg27122127	0.0761312	CNOT6	5'UTR	0.0100374
cg27239157	-0.118351	MCF2L2	5'UTR	0.0100415
cg10360467	-0.155818	PAK6	5'UTR	0.0100458
cg18470593	-0.0933544	CC2D2A	TSS200	0.0100465
cg13677284	-0.139852	DNAJA4	TSS200	0.010057
cg22735105	0.204036	ZBTB46	5'UTR	0.0100572
cg10169327	0.185525	APOC2	TSS1500	0.0100575
cg03523744	-0.106516	PJA2	TSS1500	0.0100578
cg27614090	-0.113307	GPR137	TSS1500	0.0100672
cg21582163	-0.0516163	BRMS1	TSS200	0.0100719
cg25293265	-0.0661761	USP49	TSS1500	0.0100753
cg05468584	-0.204668	MIR202	TSS200	0.010083
cg18764164	0.192544	HBB	TSS200	0.0100849
cg12618571	0.175915	FGFR1	5'UTR	0.0100888
cg20454575	-0.0646072	TRUB2	TSS200	0.0100892
cg15002172	0.0446556	SBDS	TSS1500	0.0100897
cg19587377	-0.0541193	NUP62	TSS200	0.0100915
cg09387102	-0.0499328	RNFT1	TSS200	0.0100918
cg27182493	0.125365	UBE2U	TSS1500	0.0101022
cg03471150	0.0937546	IPO9	TSS1500	0.0101078
cg25552548	0.204495	FAM49A	5'UTR	0.0101148
cg03802185	-0.247525	SH2B2	TSS1500	0.0101152
cg24256891	0.128653	NCALD	5'UTR	0.0101199
cg10023613	0.137498	ASB16	5'UTR	0.010123
cg02402843	-0.0847309	SOX5	5'UTR	0.0101238
cg07240721	-0.060521	HINT3	1stExon	0.0101359
cg00817598	-0.23991	WNT3	TSS1500	0.0101417
cg07626637	-0.0655119	DPP8	1stExon	0.0101449
cg26092776	0.120992	C12orf76	5'UTR	0.0101521
cg17049889	0.0627037	GJA3	TSS200	0.0101533
cg02256874	-0.194359	SOX15	1stExon	0.0101545
cg03243946	-0.0535611	LDHB	TSS1500	0.0101575
cg05574272	-0.249952	RXFP3	1stExon	0.0101684
cg03718026	-0.086482	SNORD54	TSS1500	0.0101686
cg22488492	0.135338	FUCA2	TSS200	0.0102028
cg10266490	-0.222895	ACOT11	TSS200	0.0102107
cg01597255	0.0970294	SMARCC2	TSS200	0.0102126
cg15299005	-0.0871742	ST6GALNAC3	TSS200	0.0102166
cg19383577	-0.0600711	ARL2BP	1stExon	0.0102169
cg16238026	-0.065063	ZNRF2	TSS200	0.0102301
cg15800282	-0.226137	ACY3	5'UTR	0.0102357
cg20890210	-0.189216	KCNB2	5'UTR	0.0102629
cg14876488	-0.157962	TLX1NB	TSS200	0.0102645
cg13583582	0.1861	RNF43	5'UTR	0.0102697
cg06388006	0.121984	UBN2	TSS1500	0.0102704
cg14616667	-0.118057	CYP21A2	TSS200	0.0102741
cg02953382	0.0641783	LOC391322	5'UTR	0.0102872
cg16066544	0.18456	AOC3	1stExon	0.0102993
cg10988348	0.12034	PAPD5	TSS1500	0.0103029
cg23736897	0.195699	KCNH6	TSS1500	0.0103035
cg09741125	0.204771	MX2	5'UTR	0.0103053
cg18031852	-0.180589	DPP7	TSS1500	0.0103089
cg08139833	-0.0572458	NDUFS8	5'UTR	0.0103103
cg05149085	0.116376	C15orf42	TSS1500	0.0103143
cg09205595	-0.199859	AGAP3	TSS1500	0.0103194
cg03616195	-0.0747056	C17orf42	5'UTR	0.0103405
cg11598034	-0.157711	NACC2	5'UTR	0.010341
cg05462725	0.170736	KLC3	TSS1500	0.0103421
cg09704109	-0.0462055	KCMF1	TSS1500	0.0103436
cg07140188	0.0580943	OSGEPL1	TSS200	0.0103458
cg02740658	0.0509763	SOCS5	TSS200	0.0103555
cg27657525	-0.0850096	C19orf2	TSS1500	0.0103584
cg14312898	0.0812378	SLC6A4	TSS1500	0.0103591
cg25774469	0.182893	ITGBL1	5'UTR	0.0103648
cg18349527	-0.125934	HDAC7	TSS1500	0.0103822
cg07367258	-0.166287	MICALL2	TSS1500	0.0103867
cg01841758	-0.139148	MIPOL1	TSS1500	0.0103953
cg11722699	-0.107341	DSC3	TSS200	0.0103968
cg17515837	0.155778	C15orf27	5'UTR	0.0104069
cg14193908	0.189722	MDFIC	TSS200	0.0104244
cg11279021	-0.117339	ETV1	5'UTR	0.0104359
cg07029707	-0.0682066	SMIM7	TSS1500	0.0104374
cg08626670	0.0484485	NUMBL	TSS200	0.0104411
cg00483994	-0.0890031	SLC16A14	5'UTR	0.0104461
cg22443982	-0.0627466	NLRP14	1stExon	0.0104507
cg19183709	-0.23213	MFSD7	1stExon	0.0104543
cg00362614	-0.108448	FAM76A	TSS1500	0.0104564
cg20251973	-0.0621733	CENPO	1stExon	0.0104765
cg17240934	-0.0924354	C10orf108	TSS1500	0.0104795
cg00368055	-0.257287	HS3ST1	5'UTR	0.0104864
cg09511826	-0.0479103	KDSR	TSS200	0.0104896
cg11877577	-0.0614115	RPS12	TSS200	0.0104949
cg19183436	0.107815	NOL3	TSS200	0.0104997
cg12743470	-0.202128	C14orf115	TSS200	0.0105034
cg16455798	0.165274	KIAA0513	5'UTR	0.0105051
cg06321779	0.102883	RABEP2	TSS1500	0.0105054
cg13571470	-0.15617	ZNF735	TSS200	0.0105064
cg06410103	0.046888	MFF	TSS200	0.0105069
cg18102469	-0.120164	CNBP	1stExon	0.0105078
cg09694086	-0.159382	ARF1	5'UTR	0.0105122
cg19233179	-0.0562822	CDKN2B	TSS200	0.0105146
cg04430031	-0.189821	IFITM10	TSS1500	0.0105179
cg10770230	-0.11867	UNC84A	5'UTR	0.0105187
cg07996594	0.195132	RUNX3	TSS1500	0.0105225
cg18574008	-0.0858754	SIRT2	TSS1500	0.0105225
cg04755431	-0.0540205	PRKAR2A-AS1	TSS1500	0.0105241
cg26529044	0.129978	C13orf30	TSS1500	0.0105281
cg07612928	0.132075	FRMD6	1stExon	0.0105414
cg05303981	-0.0713837	CDKN2A	TSS1500	0.010543
cg08109136	-0.049206	PDE7B	TSS200	0.0105447
cg03362719	-0.141152	TSPAN18	5'UTR	0.010545
cg04474694	-0.130279	DSTN	5'UTR	0.0105465
cg05860079	0.0937149	KPNA1	TSS1500	0.0105517
cg21936725	0.0708607	NUCB1	1stExon	0.0105609
cg04168854	0.137395	LOC729020	TSS200	0.0105621
cg18394340	-0.23327	H2AFY	TSS1500	0.0105659
cg03999723	0.108804	ZBTB40	5'UTR	0.0105663
cg09539045	-0.0904274	EFTUD1	TSS200	0.0105682
cg07337922	0.156406	ADCY7	TSS1500	0.0105684
cg27096253	0.104851	PAFAH1B3	TSS1500	0.0105703
cg04688917	-0.0560915	ZNF639	TSS1500	0.0105711
cg15120477	0.094535	DNPEP	TSS200	0.0105756
cg21352959	-0.0723093	TEX2	5'UTR	0.010576
cg13274107	0.205336	RFX8	5'UTR	0.0105811
cg05414908	-0.099782	LOC100302652	TSS200	0.0106061
cg27294837	0.113993	POU4F1	TSS1500	0.0106116
cg00202496	0.119548	CLEC16A	TSS1500	0.0106166
cg24063645	-0.0530117	ADARB1	5'UTR	0.0106175
cg21055126	-0.195105	LTF	TSS1500	0.0106231
cg11786302	-0.0667265	CYBASC3	1stExon	0.0106254
cg02867514	0.209011	CCL5	1stExon	0.0106351
cg27472353	0.170254	RNF6	TSS1500	0.0106365
cg25477542	-0.0902349	NFKBIZ	5'UTR	0.0106377
cg23138872	-0.0904433	TCAF1	TSS1500	0.0106389
cg11700298	0.179598	CADM2	5'UTR	0.0106394
cg16918649	0.175292	KTN1	5'UTR	0.0106418
cg01547550	-0.211784	DIRAS3	TSS1500	0.0106537
cg03746851	-0.181287	KCNJ12	5'UTR	0.0106599
cg25186492	-0.105646	C17orf106	5'UTR	0.0106609
cg04542829	-0.135311	TACC2	5'UTR	0.010665
cg08155953	0.0287789	SNTA1	TSS200	0.0106729
cg10158541	-0.19012	CCNA1	1stExon	0.0106834
cg07987796	0.115808	KLK1	TSS1500	0.0106905
cg06177396	-0.249938	WTIP	TSS1500	0.0106935
cg03397819	-0.0963357	DICER1	5'UTR	0.0106951
cg10680488	0.136669	KIR3DL2	TSS1500	0.0106959
cg02742775	-0.25919	C12orf34	5'UTR	0.0107018
cg27277366	0.177891	BACH2	5'UTR	0.0107141
cg24733637	-0.172381	HOMER3	5'UTR	0.0107182
cg18418979	-0.114185	SRC	5'UTR	0.0107194
cg02248320	-0.0825231	CKB	TSS200	0.0107228
cg20184469	-0.073932	CC2D2A	TSS200	0.0107246
cg05358175	-0.0818723	CYFIP2	5'UTR	0.0107322
cg06375292	0.170235	SLC35B1	TSS1500	0.010735
cg12057984	-0.137428	NCOA3	5'UTR	0.0107474
cg00491675	0.158548	MTX2	TSS1500	0.0107481
cg15028436	0.125744	TXNDC3	TSS200	0.0107498
cg07212053	-0.0383734	UBE4A	5'UTR	0.0107508
cg09124703	0.0965686	SH3RF2	TSS200	0.0107585
cg07122893	-0.203269	OLFML2B	1stExon	0.0107589
cg15128801	-0.1576	GNG12	5'UTR	0.0107616
cg02807450	0.121041	MTMR2	TSS1500	0.0107693
cg00398048	-0.211895	AGA	TSS1500	0.010771
cg02360776	0.0751424	ZBTB3	1stExon	0.0107814
cg03413806	0.203649	BPIFA1	5'UTR	0.0107887
cg04547717	-0.0727119	PIK3R2	TSS200	0.01079
cg15560112	0.0736621	MYBPC2	TSS1500	0.0107939
cg20227749	-0.101108	WWP2	TSS200	0.0108033
cg14347923	-0.0857216	BNIP2	TSS1500	0.010815
cg27645888	-0.0535823	EDEM3	TSS200	0.0108228
cg14172283	-0.0390997	TOMM5	1stExon	0.0108235
cg02861507	-0.201167	SIPA1L3	5'UTR	0.0108298
cg20012915	-0.0825262	CYB5R2	TSS1500	0.010843
cg01548249	-0.114881	ZNF358	5'UTR	0.010845
cg04464434	0.14995	HIVEP3	5'UTR	0.010853
cg26700060	-0.123171	C2orf83	TSS1500	0.0108579
cg11769332	0.078123	DLX4	5'UTR	0.0108618
cg15109571	-0.0765059	SUFU	1stExon	0.0108658
cg18238491	-0.0938522	SKA1	5'UTR	0.0108666
cg10070442	0.207987	SH3BGR	TSS1500	0.0108688
cg06180200	-0.20467	CCER2	TSS200	0.0108709
cg04532264	0.234414	TFDP1	TSS1500	0.0108711
cg25209842	-0.245727	FGF8	TSS1500	0.0108757
cg12742190	-0.103832	ST3GAL1	5'UTR	0.0108782
cg09678939	0.113485	ZC3H12D	5'UTR	0.0108807
cg13421111	-0.0856822	DBNDD2	TSS1500	0.0108947
cg00343839	0.18453	LOC728392	1stExon	0.0108984
cg15445767	-0.0814175	RPS15	TSS200	0.0109034
cg25612183	0.0916505	TMEM178	1stExon	0.010907
cg26797716	-0.168089	ST3GAL4	TSS1500	0.0109072
cg11969755	-0.0560988	RTCD1	TSS1500	0.010915
cg09381134	0.119777	KLHL14	5'UTR	0.0109295
cg11943959	-0.104984	GAB4	TSS200	0.010933
cg02497175	0.0645579	NLK	TSS1500	0.010934
cg03732545	0.18526	CNTN2	TSS1500	0.0109342
cg15156391	-0.131455	NMNAT1	5'UTR	0.0109369
cg26522340	0.230525	NPY5R	5'UTR	0.0109411
cg13063348	-0.0569363	MIR6836	TSS1500	0.0109413
cg22154431	0.156647	SDR16C5	TSS200	0.0109499
cg01455178	0.182625	SLC45A3	5'UTR	0.0109517
cg03709178	-0.213111	HOXB-AS1	TSS1500	0.0109594
cg19211619	-0.158441	CAPS	TSS1500	0.0109606
cg24402683	0.150044	ZNF556	TSS200	0.0109617
cg00178984	0.20508	SLC16A7	5'UTR	0.010963
cg06895532	0.0790734	PRKCA	TSS1500	0.0109654
cg25677844	-0.0457068	C20orf29	TSS1500	0.0109702
cg11554937	-0.073546	HSD17B3	1stExon	0.0109704
cg12024906	-0.258521	HKR1	1stExon	0.0109747
cg16542484	-0.127959	FRS2	5'UTR	0.0109781
cg11196848	-0.20204	FGF20	TSS200	0.0109801
cg09523171	0.0410642	DHDH	TSS200	0.0109803
cg04830773	0.109571	NCALD	5'UTR	0.0109907
cg18612482	-0.137091	TCTN3	TSS1500	0.0110028
cg13324603	-0.103536	MFSD11	5'UTR	0.0110034
cg04811114	0.215843	LGR6	TSS200	0.0110049
cg03692606	0.181388	RASSF7	TSS1500	0.0110059
cg10087973	-0.0655489	KIT	1stExon	0.0110059
cg19042950	-0.126103	IGF2BP3	5'UTR	0.0110146
cg09179458	-0.076435	NRIP1	5'UTR	0.0110161
cg27178407	-0.144255	GPR157	1stExon	0.0110198
cg03288742	-0.208848	SPATC1	TSS200	0.011022
cg16897361	0.172654	APBA2	5'UTR	0.011029
cg23387472	-0.0747896	PRDM5	TSS200	0.0110294
cg22971028	0.130573	MIR655	TSS1500	0.0110386
cg23706268	-0.120587	RNASEH2B	5'UTR	0.0110469
cg14663278	-0.159655	BGLAP	TSS1500	0.0110493
cg26193870	-0.210651	CRACR2B	1stExon	0.0110724
cg08270258	-0.061665	MYRIP	TSS1500	0.0110725
cg14889272	0.150781	ZMIZ1	5'UTR	0.0110751
cg15063669	-0.0556811	AGGF1	TSS200	0.0110765
cg26688155	0.0751689	ADAMTS6	TSS1500	0.0110768
cg08142172	-0.209163	SYCN	TSS200	0.0110865
cg27073830	-0.168674	IL34	5'UTR	0.0110897
cg03351412	0.0269965	PMVK	5'UTR	0.0110905
cg09780391	0.182213	TMEM200A	5'UTR	0.0110922
cg16208084	0.23372	HSPB9	TSS200	0.011093
cg16333971	0.0368508	UBL3	TSS200	0.0110958
cg22147448	-0.100492	ZKSCAN7	1stExon	0.0110987
cg02373152	0.0898311	PAQR8	5'UTR	0.0111019
cg12254179	-0.0852358	MYT1L	5'UTR	0.0111035
cg26365399	-0.0498516	RNF146	TSS200	0.0111062
cg17996329	0.0915726	SNCB	5'UTR	0.0111104
cg12857166	-0.0449401	SP1	TSS1500	0.0111153
cg18601167	-0.23918	PRKAR1B	5'UTR	0.0111156
cg22185558	0.0754327	ZNF311	TSS1500	0.0111181
cg06718763	0.0983725	RCAN3	TSS1500	0.0111198
cg26034629	0.14448	ACR	TSS1500	0.0111214
[truncated: 8,893 more rows]
