# Supplementary material for: Novel Epigenetic Eight-Gene Signature Predictive of Poor Prognosis and MSI-Like Phenotype in Human Metastatic Colorectal Carcinomas
Source: Cancers (Basel). 2021 Jan 5;13(1):158. doi: 10.3390/cancers13010158 (PMC7796477; doi:10.3390/cancers13010158)
Supplement: Supplementary file 1 [file cancers-13-00158-s001.zip › Supplementary information/Supplementary datasets/DatasetS2.xlsx]

## Sheet: FOLFOX
row.names

## Sheet: FOLFIRI
row.names
