# Supplementary material for: Novel Epigenetic Eight-Gene Signature Predictive of Poor Prognosis and MSI-Like Phenotype in Human Metastatic Colorectal Carcinomas
Source: Cancers (Basel). 2021 Jan 5;13(1):158. doi: 10.3390/cancers13010158 (PMC7796477; doi:10.3390/cancers13010158)
Supplement: Supplementary file 1 [file cancers-13-00158-s001.zip › Supplementary information/Supplementary datasets/DatasetS3.xlsx]

## Sheet: Sheet 1
row.names	Estimate	Pr...t..	r.squared	qValues	Names_fCnv	TV.OHP.delta	TV.OHP.pval	TV.IRI.delta	TV.IRI.pval	colDrug	signDrug	pro.signature	signature.def
LY6G6D	-17.8271	1.87945e-15	0.873287	1.27277e-11	cg20288341	0.27264	0.0112305	0	1	OHP	hyper_Down
DDX43	-15.2329	1.13869e-13	0.835096	3.85561e-10	cg12045875	0	1	-0.128074	0.0320909	IRI	hypo_UP
ELF5	-13.7478	4.0164e-12	0.7928	9.06635e-09	cg01473816	-0.157785	0.00736376	0	1	OHP	hypo_UP
ZNF345	-3.94462	9.43102e-11	0.746462	1.59667e-07	cg03100040	0.126801	0.0439158	0	1	OHP	hyper_Down
PKLR	-17.3782	1.42886e-10	0.739645	1.93525e-07	cg23993235	0.189699	0.0251454	0	1	OHP	hyper_Down
KLC4	-4.34096	2.27656e-10	0.731788	2.56947e-07	cg16370701	0.276714	0.00217304	0.162731	0.0283302	BOTH	hyper_Down	BOTH	OHP
SLC5A6	-3.66012	9.01208e-10	0.707188	7.62872e-07	cg23928468	0.192368	0.0294775	0	1	OHP	hyper_Down
CLDN15	-6.77694	7.88807e-10	0.709663	7.62872e-07	cg02512860	0.206287	0.0214394	0	1	OHP	hyper_Down
LRRC2	-7.54126	1.81276e-09	0.693856	1.364e-06	cg08058988	0.215176	0.00447166	0	1	OHP	hyper_Down	OHP	OHP
GJB5	-16.228	2.5194e-09	0.687372	1.70614e-06	cg01333788	-0.175378	0.0136671	0	1	OHP	hypo_UP
LDHB	-7.9812	3.46794e-09	0.680948	2.13499e-06	cg09130035	0	1	-0.0632307	0.0412344	IRI	hypo_UP
ECHDC3	-10.9096	5.00513e-09	0.673413	2.82456e-06	cg14743702	0	1	0.161332	0.0306522	IRI	hyper_Down	IRI
ANO6	-6.35292	5.62742e-09	0.67097	2.93145e-06	cg22441683	-0.0802041	0.0175415	0	1	OHP	hypo_UP
SGK2	-9.14337	6.0881e-09	0.66932	2.9449e-06	cg17463527	0	1	0.173565	0.0397655	IRI	hyper_Down	IRI
FZD10	-11.5042	7.37387e-09	0.665267	3.08088e-06	cg21885046	-0.316562	0.000144303	-0.200044	0.0294326	BOTH	hypo_UP
ACOX2	-8.70005	7.53561e-09	0.664804	3.08088e-06	cg16209444	0.208148	0.00201876	0	1	OHP	hyper_Down	OHP	OHP
NLRP2	-18.8004	8.0858e-09	0.6633	3.08088e-06	cg25651476	-0.101549	0.0450338	0	1	OHP	hypo_UP
ZNF614	-3.95022	8.18898e-09	0.663028	3.08088e-06	cg03293882	0	1	0.151015	0.0071311	IRI	hyper_Down	IRI
GPR160	-7.05382	9.44446e-09	0.659959	3.19789e-06	cg02062140	0	1	0.0875638	0.0458956	IRI	hyper_Down
ZNF845	-5.13662	9.30762e-09	0.660275	3.19789e-06	cg13253660	0	1	0.079196	0.0134795	IRI	hyper_Down
TMEM176B	-4.77242	1.20394e-08	0.654674	3.88242e-06	cg05726600	0.158999	0.0137549	0	1	OHP	hyper_Down
LAT	-7.21716	1.27457e-08	0.653421	3.92335e-06	cg01448132	0	1	-0.188412	0.036968	IRI	hypo_UP
KCNQ1	-4.8921	1.76418e-08	0.646191	4.97422e-06	cg26709929	0.168522	0.0265112	0	1	OHP	hyper_Down
C21orf29	-17.9555	1.78771e-08	0.645894	4.97422e-06	cg07576074	0.145068	0.012814	0	1	OHP	hyper_Down
C13orf18	-6.64438	1.83632e-08	0.64529	4.97422e-06	cg08879684	0.287219	0.00123796	0.167647	0.0278649	BOTH	hyper_Down	BOTH	BOTH
ZSCAN18	-4.73739	1.93688e-08	0.644087	5.04482e-06	cg22721334	0	1	0.226079	0.0407464	IRI	hyper_Down	IRI
ZNF350	-4.79759	2.51896e-08	0.638102	6.31793e-06	cg16580934	0	1	0.187334	0.0197869	IRI	hyper_Down	IRI
C1orf106	-3.94326	3.0216e-08	0.6339	7.30795e-06	cg11150074	0	1	0.172414	0.00689592	IRI	hyper_Down	IRI
ZNF586	-3.12079	3.65467e-08	0.629456	8.53429e-06	cg03584535	0.191766	0.037608	0	1	OHP	hyper_Down
HOXB2	-4.16809	4.14077e-08	0.62651	9.34711e-06	cg26841048	-0.16019	0.0278444	0	1	OHP	hypo_UP
RAPGEFL1	-7.37408	4.72526e-08	0.62337	1.03224e-05	cg21330727	0.129281	0.0313971	0	1	OHP	hyper_Down
ZNF471	-5.47514	6.44855e-08	0.615875	1.36467e-05	cg19811761	-0.229953	0.0472663	0	1	OHP	hypo_UP
TMEM150B	-9.19534	7.55655e-08	0.611997	1.5507e-05	cg04391588	0	1	0.220544	0.0016954	IRI	hyper_Down	IRI	IRI
MLH1	-3.7709	9.89158e-08	0.605325	1.89404e-05	cg19132762	0	1	-0.0597931	0.0466143	IRI	hypo_UP
ZNF665	-3.27598	1.00688e-07	0.604881	1.89404e-05	cg01620580	0	1	0.194367	0.0474463	IRI	hyper_Down	IRI
LOC399815	-9.48266	9.70145e-08	0.605809	1.89404e-05	cg03804621	-0.193546	0.00307391	0	1	OHP	hypo_UP
DDR1	-4.44238	1.03784e-07	0.604123	1.89952e-05	cg07939626	0.119844	0.0352496	0	1	OHP	hyper_Down
PLA2G3	-12.7554	1.17707e-07	0.600956	1.99872e-05	cg25937577	-0.218375	0.0170638	0	1	OHP	hypo_UP
HNF1B	-31.8813	1.18058e-07	0.600881	1.99872e-05	cg19378036	0.0394731	0.0326952	0	1	OHP	hyper_Down
FAM24B	-7.03042	1.16706e-07	0.601171	1.99872e-05	cg03804621	-0.193546	0.00307391	0	1	OHP	hypo_UP
DDO	-6.20488	1.46365e-07	0.595416	2.41752e-05	cg02872426	0	1	0.207689	0.0304862	IRI	hyper_Down	IRI
EIF6	-1.65535	1.58591e-07	0.593357	2.5571e-05	cg19047340	0.145342	0.0391906	0	1	OHP	hyper_Down
RNF6	-82.0331	1.82295e-07	0.589759	2.76091e-05	cg03847533	0	1	0.0696201	0.0240102	IRI	hyper_Down
PARP6	-3.97203	1.83463e-07	0.589594	2.76091e-05	cg23331961	0.162665	0.0147286	0	1	OHP	hyper_Down
IL20RA	-4.821	1.82197e-07	0.589774	2.76091e-05	cg22487322	0.228747	0.00790619	0	1	OHP	hyper_Down	OHP
ZNF28	-3.26549	1.94936e-07	0.588017	2.8698e-05	cg20725157	0	1	0.147326	0.022471	IRI	hyper_Down	IRI
FAM50B	-7.74381	2.0102e-07	0.587216	2.89639e-05	cg25195497	-0.1887	0.0177416	0	1	OHP	hypo_UP
C15orf48	-9.05433	2.10019e-07	0.586071	2.96302e-05	cg11287660	-0.151847	0.0376642	0	1	OHP	hypo_UP
ZNF543	-2.97225	2.16237e-07	0.585307	2.98848e-05	cg20655405	0	1	0.173863	0.0379997	IRI	hyper_Down	IRI
ZNF518B	-4.65609	2.24025e-07	0.584379	3.03419e-05	cg04673825	-0.236918	0.0127433	0	1	OHP	hypo_UP
ZNF662	-5.47719	2.38665e-07	0.582713	3.1691e-05	cg24701270	-0.167694	0.0370118	0	1	OHP	hypo_UP
IL20RB	-10.0709	2.4617e-07	0.581895	3.20589e-05	cg06392589	-0.0961883	0.0232256	0	1	OHP	hypo_UP
ZNF331	-4.55303	2.71854e-07	0.579265	3.40925e-05	cg20071427	-0.20139	0.0153935	0	1	OHP	hypo_UP
EGF	-13.5492	2.70404e-07	0.579408	3.40925e-05	cg11407540	-0.0531875	0.0238059	0	1	OHP	hypo_UP
C20orf118	-5.6583	3.70559e-07	0.570954	4.56259e-05	cg19448292	0.153237	0.0336422	0	1	OHP	hyper_Down
IFITM1	-4.45698	3.82539e-07	0.570091	4.62599e-05	cg20566897	0.192925	0.00345803	0	1	OHP	hyper_Down
NUDT12	-8.32846	3.91035e-07	0.569495	4.64577e-05	cg13665998	0.20612	0.022886	0	1	OHP	hyper_Down
PHGR1	-7.45965	3.99301e-07	0.568926	4.66219e-05	cg00114694	0.18571	0.0204768	0	1	OHP	hyper_Down
INPP5J	-6.24935	4.09313e-07	0.568251	4.69808e-05	cg19650520	0.191615	0.0156269	0	1	OHP	hyper_Down
PLA2G12B	-13.1463	4.37566e-07	0.566429	4.8577e-05	cg10410852	0.194164	0.03476	0	1	OHP	hyper_Down
NAPEPLD	-3.18664	4.33118e-07	0.566708	4.8577e-05	cg03532673	0.111841	0.0244826	0	1	OHP	hyper_Down
LAD1	-3.55409	5.40301e-07	0.560621	5.90148e-05	cg11418783	0.11326	0.0475207	0	1	OHP	hyper_Down
ZNF347	-3.36853	5.77243e-07	0.558784	6.20491e-05	cg11756214	-0.198221	0.0404636	0	1	OHP	hypo_UP
ZNF470	-4.15681	6.02147e-07	0.557608	6.37147e-05	cg16722964	0.199909	0.0191114	0	1	OHP	hyper_Down
PIWIL1	-8.93969	6.11738e-07	0.557166	6.37337e-05	cg24229701	0.119599	0.0461314	0.165296	0.03805	BOTH	hyper_Down	IRI
POU4F1	-8.46237	6.66904e-07	0.554749	6.84284e-05	cg17957186	0.10525	0.0124849	0	1	OHP	hyper_Down
FRMD1	-17.9261	6.80079e-07	0.5542	6.87387e-05	cg21503392	0.180475	0.0278129	0	1	OHP	hyper_Down
ZNF418	-3.70187	7.39345e-07	0.551845	7.363e-05	cg21444693	-0.147163	0.038666	0	1	OHP	hypo_UP
GRB7	-3.12611	9.37631e-07	0.545086	9.07091e-05	cg14575854	0.0980842	0.0464114	0	1	OHP	hyper_Down
C6orf222	-6.49799	9.3135e-07	0.545278	9.07091e-05	cg13319417	0.175527	0.0140734	0	1	OHP	hyper_Down
IYD	-11.0776	9.63285e-07	0.544312	9.18784e-05	cg02307277	0.148234	0.026571	0	1	OHP	hyper_Down
CNKSR1	-5.50464	1.11258e-06	0.540158	0.000104645	cg26412358	0.150732	0.00562095	0	1	OHP	hyper_Down
SLC22A11	-16.2791	1.16063e-06	0.538932	0.000107669	cg09326702	0	1	0.184631	0.0275703	IRI	hyper_Down	IRI	IRI
CELP	-13.2437	1.19825e-06	0.538006	0.000109656	cg01007894	0.218186	0.0116727	0	1	OHP	hyper_Down
TMEM79	-3.80801	1.26377e-06	0.536455	0.00011411	cg02696763	0.0489574	0.00893341	0	1	OHP	hyper_Down
EPS8L3	-6.40868	1.44394e-06	0.532551	0.000128663	cg23957643	0.159308	0.01981	0	1	OHP	hyper_Down
ARAP3	-5.88185	1.50362e-06	0.531358	0.000130798	cg11136562	0.221104	0.00501034	0	1	OHP	hyper_Down	OHP
TRIM29	-6.11927	1.50653e-06	0.531301	0.000130798	cg17971587	0	1	0.206576	0.0317029	IRI	hyper_Down	IRI
ALPK3	-5.97741	1.53104e-06	0.530825	0.000130811	cg06532379	0.275368	0.00178895	-0.19058	0.0213982	BOTH	0
CAPN8	-4.74391	1.54532e-06	0.530551	0.000130811	cg19249749	0	1	0.243204	0.00136342	IRI	hyper_Down	IRI
BLNK	-3.59748	1.74966e-06	0.52687	0.000146281	cg16779976	0.128713	0.0219005	0	1	OHP	hyper_Down
NAP1L5	-3.55185	1.89111e-06	0.524552	0.000156178	cg12759554	-0.239305	0.00236422	0	1	OHP	hypo_UP
ZNF334	-8.80009	2.02719e-06	0.522471	0.000165399	cg10705541	-0.237234	0.0445652	0	1	OHP	hypo_UP
SLC6A6	-2.80451	2.17685e-06	0.520328	0.000175496	cg07438246	0.146931	0.0419964	0	1	OHP	hyper_Down
RNASE7	-10.8296	2.21798e-06	0.519764	0.000176708	cg11613415	0.12437	0.0314656	0	1	OHP	hyper_Down
PAIP2B	-11.737	2.27956e-06	0.518937	0.000179502	cg21468825	0.0334211	0.0372554	0	1	OHP	hyper_Down
CEL	-15.6914	2.38967e-06	0.517509	0.000179809	cg14550760	0.165582	0.00414966	0	1	OHP	hyper_Down
OVOL2	-31.5283	2.32049e-06	0.518398	0.000179809	cg21321815	0	1	-0.0727381	0.0377891	IRI	hypo_UP
ZNF681	-6.50781	2.38687e-06	0.517544	0.000179809	cg25352134	0.134555	0.0297871	0	1	OHP	hyper_Down
CYP3A5	-10.9044	2.3567e-06	0.51793	0.000179809	cg15257783	0.112557	0.0429563	0	1	OHP	hyper_Down
NGEF	-5.5435	2.61588e-06	0.51476	0.000194668	cg04363282	0.151467	0.0233384	0	1	OHP	hyper_Down
C9orf152	-6.25592	2.68273e-06	0.51399	0.000195349	cg09596614	0.219719	0.0124551	0	1	OHP	hyper_Down
RNF43	-5.49537	2.67483e-06	0.51408	0.000195349	cg14398214	0.167181	0.037812	0	1	OHP	hyper_Down
EMILIN1	-7.91933	2.73262e-06	0.513427	0.000196865	cg20516209	0	1	-0.122021	0.0244446	IRI	hypo_UP
BSCL2	-2.23652	2.95849e-06	0.510995	0.000210893	cg03433986	0.152196	0.0441038	0	1	OHP	hyper_Down
AZGP1	-7.32543	3.02771e-06	0.510284	0.00021358	cg26680675	0	1	0.118106	0.0432461	IRI	hyper_Down	IRI
HOXB3	-3.72305	3.18678e-06	0.508708	0.000222483	cg06186155	0.203109	0.0143955	0	1	OHP	hyper_Down
HOXA13	-11.1371	3.22336e-06	0.508356	0.000222741	cg03107888	0.146889	0.0130082	0	1	OHP	hyper_Down
SLC45A3	-4.80896	3.42926e-06	0.506442	0.000232241	cg01455178	0	1	0.182625	0.0109517	IRI	hyper_Down	IRI
TPM1	-2.49041	3.49801e-06	0.505826	0.000232241	cg00520135	0.161317	0.0467184	0	1	OHP	hyper_Down
LIMD2	-5.30887	3.47244e-06	0.506054	0.000232241	cg02988947	0	1	-0.185888	0.039834	IRI	hypo_UP
PTPRO	-8.94021	3.463e-06	0.506138	0.000232241	cg13554714	0.185894	0.0154796	0	1	OHP	hyper_Down
NR0B2	-12.0584	3.61478e-06	0.504807	0.000237663	cg06650260	0.287209	0.00447386	0.232242	0.014589	BOTH	hyper_Down	BOTH	IRI
PTPN22	-3.76861	3.67079e-06	0.504329	0.000239025	cg00916635	-0.262194	0.00195941	0	1	OHP	hypo_UP
F2	-12.4797	3.92349e-06	0.502255	0.000253046	cg20199333	0.138847	0.0324411	0	1	OHP	hyper_Down
C20orf151	-11.4704	4.13442e-06	0.500617	0.000263995	cg17976205	0.186615	0.0124031	0	1	OHP	hyper_Down
AIFM3	-7.40384	4.17122e-06	0.50034	0.000263995	cg00280270	0.258554	0.00123788	0	1	OHP	hyper_Down	OHP	OHP
HLTF	-4.46103	4.2572e-06	0.4997	0.000266943	cg21926402	-0.229118	0.0384463	0	1	OHP	hypo_UP
TMEM30B	-3.45828	4.54053e-06	0.497675	0.000282096	cg11001769	0.148611	0.030343	0	1	OHP	hyper_Down
CYP2W1	-13.6092	4.59792e-06	0.497279	0.000283064	cg03322234	0.215461	0.014568	0	1	OHP	hyper_Down
ZNF529	-3.34949	4.664e-06	0.496829	0.000284546	cg02587316	-0.161835	0.0486046	0	1	OHP	hypo_UP
LAPTM4B	-6.4927	4.70835e-06	0.496531	0.000284687	cg19357416	0	1	-0.0956997	0.0215057	IRI	hypo_UP
MARVELD2	-6.12523	5.19834e-06	0.493397	0.000311533	cg04091702	0.164642	0.0161073	0	1	OHP	hyper_Down
ANXA9	-6.11466	5.37309e-06	0.492346	0.00031918	cg07337598	0.112097	0.0344766	0	1	OHP	hyper_Down
TELO2	-2.16987	6.25116e-06	0.48751	0.000368112	cg26751513	0.099031	0.0224148	0	1	OHP	hyper_Down
EPHX4	-6.99902	6.31298e-06	0.487194	0.000368548	cg15156367	0	1	0.135657	0.0126608	IRI	hyper_Down
PYCARD	-3.87232	6.92253e-06	0.484226	0.000400679	cg12100791	0.0978718	0.0145835	0	1	OHP	hyper_Down
CAB39L	-6.23073	7.12539e-06	0.483293	0.000408925	cg17777592	0.159275	0.0281286	0	1	OHP	hyper_Down
NINL	-5.26663	7.28666e-06	0.482568	0.000411211	cg17729667	-0.169433	0.025067	0	1	OHP	hypo_UP
MYB	-60.8887	7.27685e-06	0.482612	0.000411211	cg13400176	0	1	0.0630273	0.000463361	IRI	hyper_Down
C1orf161	-15.0456	7.55099e-06	0.481413	0.000422606	cg07577997	0.093303	0.0346161	0.0771034	0.0365404	BOTH	hyper_Down
ARTN	-7.87816	7.70567e-06	0.480755	0.000427728	cg26074140	0.214968	0.00381333	0	1	OHP	hyper_Down
HNF4A	-6.0898	7.84684e-06	0.480164	0.000430815	cg23834593	0.218964	0.00112244	0	1	OHP	hyper_Down
CLDN10	-13.9145	7.89848e-06	0.479951	0.000430815	cg13452162	0	1	-0.216142	0.00269617	IRI	hypo_UP
IL1RL2	-9.81469	7.95214e-06	0.479731	0.000430815	cg08023416	0.156728	0.00959962	0	1	OHP	hyper_Down
SLC39A4	-5.30599	8.34038e-06	0.478177	0.000446353	cg20259557	0.25902	0.00370053	0	1	OHP	hyper_Down
GPR110	-10.0033	8.42092e-06	0.477863	0.000446353	cg10896586	0	1	-0.0991361	0.0394681	IRI	hypo_UP
ISX	-5.58186	8.43668e-06	0.477802	0.000446353	cg08741952	0.180673	0.0259048	0	1	OHP	hyper_Down
ARHGEF16	-8.7409	8.53914e-06	0.477407	0.000448272	cg21197219	0	1	-0.0937076	0.0344071	IRI	hypo_UP
RARRES3	-8.13455	8.80863e-06	0.476391	0.000458862	cg18112681	-0.0951469	0.0320467	0	1	OHP	hypo_UP
EPM2AIP1	-3.27908	9.0182e-06	0.47562	0.000462661	cg21109167	0	1	0.169769	0.0461769	IRI	hyper_Down
FOXH1	-9.37867	8.96991e-06	0.475796	0.000462661	cg05113558	-0.103019	0.0288805	0	1	OHP	hypo_UP
FAM73B	-14.1944	9.20173e-06	0.474959	0.000466203	cg07523904	0	1	0.0569919	0.0481907	IRI	hyper_Down
ERBB2	-11.2755	9.22492e-06	0.474877	0.000466203	cg23731030	0	1	0.0611342	0.0229991	IRI	hyper_Down
APOBEC4	-7.72113	9.42397e-06	0.474175	0.000472734	cg19264170	0.152462	0.00367907	0	1	OHP	hyper_Down
CXCL17	-22.2496	9.96969e-06	0.472321	0.000496432	cg15937958	-0.102313	0.0380513	0	1	OHP	hypo_UP
CYTIP	-8.71056	1.05627e-05	0.470412	0.000522123	cg12177677	0	1	-0.12937	0.0447372	IRI	hypo_UP
ACSS2	-2.48179	1.07577e-05	0.469806	0.000527906	cg09801828	0.145492	0.025333	0.144421	0.03624	BOTH	hyper_Down
GALC	-3.96838	1.08924e-05	0.469394	0.000530673	cg14084312	-0.120261	0.0376021	0	1	OHP	hypo_UP
L3MBTL4	-6.67815	1.10528e-05	0.468909	0.000534641	cg26120251	0.12951	0.0315916	0	1	OHP	hyper_Down
SCAND3	-8.03721	1.1391e-05	0.467907	0.000547093	cg22867156	-0.204965	0.0281902	0	1	OHP	hypo_UP
UBL3	-166.461	1.20031e-05	0.466165	0.000572428	cg16333971	0.0437461	0.0140495	0.0368508	0.0110958	BOTH	hyper_Down
FARP1	-2.56279	1.21976e-05	0.465629	0.000577636	cg06559932	0	1	-0.275346	0.0018084	IRI	hypo_UP
MUC13	-3.56516	1.23002e-05	0.465349	0.000578451	cg14497879	0.122227	0.013825	0	1	OHP	hyper_Down
SNTB1	-4.90384	1.24944e-05	0.464825	0.000583532	cg08598221	0.110477	0.0318783	0	1	OHP	hyper_Down
SPAG16	-7.76601	1.25959e-05	0.464555	0.000584243	cg24664861	0	1	0.131033	0.0428174	IRI	hyper_Down
ZNF577	-4.03782	1.27731e-05	0.464088	0.000588431	cg13393830	0	1	0.198789	0.00215386	IRI	hyper_Down
HOXA9	-6.63329	1.28741e-05	0.463824	0.000589077	cg15506609	0.0881715	0.04937	0	1	OHP	hyper_Down
CARD14	-7.92	1.29941e-05	0.463513	0.000590577	cg06707993	0	1	0.197889	0.00572061	IRI	hyper_Down
CFTR	-18.62	1.32101e-05	0.46296	0.000596393	cg00735923	0	1	0.136858	0.0205683	IRI	hyper_Down
KCNQ5	-8.19826	1.35427e-05	0.462126	0.000604388	cg00852573	-0.259607	0.00170855	0	1	OHP	hypo_UP
ZG16B	-12.3988	1.35745e-05	0.462047	0.000604388	cg01037823	0.186221	0.0217172	0	1	OHP	hyper_Down
RAB34	-5.2269	1.36549e-05	0.461849	0.000604388	cg21237418	0	1	-0.267921	0.00333283	IRI	hypo_UP
HDAC11	-2.94003	1.38336e-05	0.461412	0.000604393	cg02762546	0.15637	0.0260846	0	1	OHP	hyper_Down
TMEM63A	-4.10326	1.38267e-05	0.461429	0.000604393	cg20240791	0.162702	0.0116226	0	1	OHP	hyper_Down
MR1	-2.53489	1.39559e-05	0.461116	0.000605829	cg23037321	0	1	0.126022	0.0489456	IRI	hyper_Down
STK38	-2.11584	1.41381e-05	0.460679	0.000609831	cg23670203	0.127465	0.0414513	0	1	OHP	hyper_Down
RHOD	-10.0269	1.46885e-05	0.459392	0.000629561	cg04420309	0	1	-0.0406982	0.045784	IRI	hypo_UP
CLIP3	-4.25507	1.63633e-05	0.455737	0.00069693	cg02401399	-0.123253	0.019953	0	1	OHP	hypo_UP
GPBP1	-9.03075	1.67908e-05	0.454861	0.000706259	cg09581413	0	1	-0.061331	0.031765	IRI	hypo_UP
UNC5CL	-8.18056	1.67613e-05	0.454921	0.000706259	cg05673137	0.114954	0.0211378	0	1	OHP	hyper_Down
C17orf73	-9.31095	1.70373e-05	0.454365	0.000712202	cg07443932	0.149215	0.00422186	0	1	OHP	hyper_Down
PROCR	-7.76939	1.73133e-05	0.453818	0.000719297	cg26806924	-0.0974741	0.0377411	0	1	OHP	hypo_UP
ABCB1	-9.81693	1.76191e-05	0.453221	0.000727538	cg16772035	0	1	-0.0438661	0.0146992	IRI	hypo_UP
LRG1	-13.4074	1.80701e-05	0.452358	0.00074164	cg17272620	0	1	0.117577	0.0457254	IRI	hyper_Down
PTPRD	-6.42958	1.87683e-05	0.451062	0.000765658	cg14621763	0.164466	0.0124851	0	1	OHP	hyper_Down
ENTPD5	-3.22798	1.89288e-05	0.450771	0.000767579	cg19580263	0.181307	0.032899	0.159987	0.0445163	BOTH	hyper_Down
EFNA2	-13.5307	1.94177e-05	0.449897	0.000782716	cg23650249	0.128484	0.0152936	0	1	OHP	hyper_Down
TBX20	-7.93106	2.01282e-05	0.448663	0.000806559	cg26673012	0.177179	0.0169308	0	1	OHP	hyper_Down
TEAD3	-1.69271	2.07566e-05	0.447606	0.000822739	cg02963973	0.165538	0.00894356	0	1	OHP	hyper_Down
C20orf112	-2.32319	2.08621e-05	0.447431	0.000822739	cg24484138	0.114364	0.0342748	0	1	OHP	hyper_Down
PON3	-6.6788	2.1018e-05	0.447175	0.000822739	cg04685170	0	1	0.190715	0.0140378	IRI	hyper_Down
GUCY2C	-5.20989	2.10114e-05	0.447185	0.000822739	cg18754342	0.236178	0.00504275	0	1	OHP	hyper_Down
PIPOX	-7.70638	2.14288e-05	0.446507	0.000833999	cg06144905	0.11397	0.0495594	0	1	OHP	hyper_Down
PTPN20B	-16.1629	2.15669e-05	0.446286	0.000834578	cg02222362	0	1	-0.139973	0.0415657	IRI	hypo_UP
RXFP4	-13.7498	2.18501e-05	0.445836	0.000835981	cg22863889	0.120408	0.026164	0	1	OHP	hyper_Down
CAPS	-8.54456	2.18244e-05	0.445876	0.000835981	cg23342234	0	1	-0.118071	0.045401	IRI	hypo_UP
GDPD5	-6.27815	2.25129e-05	0.444803	0.000856504	cg05521767	0.200534	0.002362	0	1	OHP	hyper_Down
SH3TC2	-10.9123	2.29752e-05	0.444099	0.000869207	cg03016867	0.162955	0.0247717	0	1	OHP	hyper_Down
GIPC2	-7.78564	2.50376e-05	0.441115	0.000941971	cg19766489	0.123764	0.0204269	0	1	OHP	hyper_Down
ACTR6	-25.9589	2.53594e-05	0.44067	0.000948805	cg20707666	0.0590889	0.010023	0.0695299	0.00551124	BOTH	hyper_Down
CAPN5	-4.09974	2.58596e-05	0.43999	0.000956946	cg03449125	0.149958	0.0149774	-0.130509	0.0361693	BOTH	0
DAPK2	-3.5846	2.5729e-05	0.440166	0.000956946	cg07619672	0.148548	0.0360182	0	1	OHP	hyper_Down
AQP5	-15.0154	2.71895e-05	0.438239	0.00100069	cg03020208	-0.151077	0.0413593	0	1	OHP	hypo_UP
CBR1	-2.8363	2.84428e-05	0.436661	0.00104116	cg00695416	0	1	-0.0700656	0.0138804	IRI	hypo_UP
VWA2	-6.05119	2.89384e-05	0.436055	0.0010536	cg10407585	0.107033	0.0348132	0	1	OHP	hyper_Down
SLC16A11	-9.22512	3.06903e-05	0.433989	0.00111141	cg14950751	0.137231	0.00249242	0	1	OHP	hyper_Down
TMEM105	-11.4432	3.18796e-05	0.432649	0.00114834	cg11758345	0.152573	0.00258568	0	1	OHP	hyper_Down
C1orf210	-5.63791	3.2469e-05	0.432002	0.00115189	cg01413566	0.125019	0.035031	0	1	OHP	hyper_Down
TCP11	-9.06527	3.21976e-05	0.432298	0.00115189	cg25299750	0	1	-0.213172	0.0193944	IRI	hypo_UP
CMTM3	-3.09617	3.24913e-05	0.431978	0.00115189	cg16335762	0	1	-0.148079	0.0475961	IRI	hypo_UP
KRT7	-11.1145	3.26584e-05	0.431796	0.00115189	cg07967679	-0.120169	0.0141514	0	1	OHP	hypo_UP
SDR42E1	-4.31036	3.31718e-05	0.431245	0.00115794	cg04586579	0.171065	0.046165	0	1	OHP	hyper_Down
ILDR1	-7.91778	3.30989e-05	0.431323	0.00115794	cg08463485	0.0870569	0.0431986	0	1	OHP	hyper_Down
FAM110C	-6.96174	3.4051e-05	0.430319	0.00118253	cg20318662	0.115329	0.0190151	0	1	OHP	hyper_Down
TUSC3	-4.42048	3.43237e-05	0.430036	0.00118592	cg16243756	-0.171905	0.0419685	0	1	OHP	hypo_UP
PSTPIP2	-3.38984	3.45615e-05	0.429792	0.00118807	cg00532474	0.157686	0.0329262	0	1	OHP	hyper_Down
MUC20	-4.25038	3.48214e-05	0.429526	0.00119096	cg05012239	0.144737	0.0345809	0	1	OHP	hyper_Down
SLC5A9	-11.0356	3.51383e-05	0.429204	0.00119576	cg21297772	0	1	0.142266	0.0248964	IRI	hyper_Down
TBX18	-11.8231	3.57405e-05	0.428601	0.00120939	cg07028914	0	1	-0.272942	0.00202277	IRI	hypo_UP
LRRC66	-5.00511	3.606e-05	0.428285	0.00120939	cg23789604	0.0949301	0.0289764	0	1	OHP	hyper_Down
CHMP4C	-4.01722	3.62531e-05	0.428095	0.00120939	cg11253416	0.223788	0.00354237	0	1	OHP	hyper_Down
DPEP1	-6.934	3.62041e-05	0.428143	0.00120939	cg01749904	0.18748	0.0237147	0	1	OHP	hyper_Down
WASF3	-4.75622	3.81328e-05	0.426296	0.00126586	cg07744166	0.291739	0.000698704	0	1	OHP	hyper_Down
PDS5B	-33.9733	3.88711e-05	0.425612	0.00128407	cg09774198	0	1	-0.075481	0.0176415	IRI	hypo_UP
FAM135A	-2.38903	3.96224e-05	0.424928	0.00130254	cg03090436	0.190003	0.00578446	0	1	OHP	hyper_Down
RLN2	-10.5989	3.984e-05	0.424732	0.00130336	cg03679581	0.0786	0.0420341	0	1	OHP	hyper_Down
TINAG	-8.60812	4.04682e-05	0.424173	0.00131755	cg11975980	0.165528	0.00368825	0	1	OHP	hyper_Down
ANKRD9	-5.95138	4.33277e-05	0.421726	0.0014039	cg16787352	0.118353	0.0383039	0	1	OHP	hyper_Down
ISL1	-8.60216	4.42072e-05	0.421003	0.00141213	cg07270078	0	1	-0.128569	0.00505274	IRI	hypo_UP
C16orf54	-9.25535	4.38571e-05	0.421289	0.00141213	cg03750478	0	1	-0.180312	0.0238407	IRI	hypo_UP
RBP1	-4.24493	4.4022e-05	0.421154	0.00141213	cg15229124	-0.247855	0.0146035	0	1	OHP	hypo_UP
BST2	-5.92548	4.58238e-05	0.419711	0.0014569	cg09993699	0.190985	0.024254	0	1	OHP	hyper_Down
ZNF880	-4.67476	4.71289e-05	0.418698	0.00149139	cg03005603	0.196448	0.0392642	0	1	OHP	hyper_Down
RPL39L	-4.40447	4.79891e-05	0.418045	0.00151155	cg07441272	0	1	0.208386	0.0321743	IRI	hyper_Down
PAK1	-1.67466	4.84891e-05	0.417671	0.00152022	cg15003737	0.145028	0.0103711	0	1	OHP	hyper_Down
STAB1	-4.87629	5.17995e-05	0.415279	0.00161653	cg02792780	-0.14655	0.00721525	0	1	OHP	hypo_UP
GRAMD3	-1.97526	5.32112e-05	0.414303	0.00165296	cg06609646	0.124475	0.0308704	0	1	OHP	hyper_Down
PRRG2	-5.61432	5.4278e-05	0.413581	0.0016784	cg06468619	0.121705	0.0170571	0	1	OHP	hyper_Down
SHH	-73.5084	5.69335e-05	0.411842	0.00175252	cg22437161	0	1	-0.0595522	0.0113977	IRI	hypo_UP
MFSD7	-5.40178	5.72905e-05	0.411614	0.00175553	cg02096793	0	1	-0.150536	0.0354427	IRI	hypo_UP
PRKCZ	-1.74522	6.17643e-05	0.408864	0.00188409	cg13077150	0.225464	0.000829348	0.150067	0.0290608	BOTH	hyper_Down
DNAJC15	-5.32838	6.34456e-05	0.407879	0.0019267	cg14729962	0	1	-0.172105	0.0356324	IRI	hypo_UP
CASP8	-8.66218	6.40691e-05	0.40752	0.00193695	cg00978584	0.079404	0.0336351	0.071824	0.0287857	BOTH	hyper_Down
HOXA10	-7.47559	6.62305e-05	0.406301	0.00199339	cg18416576	0	1	-0.0567549	0.0377397	IRI	hypo_UP
ZNF8	-2.5345	6.96773e-05	0.404432	0.00208785	cg23548487	0	1	-0.046299	0.0332182	IRI	hypo_UP
KCNA3	-14.5904	7.00845e-05	0.404217	0.0020908	cg26013553	-0.22475	0.00563773	0	1	OHP	hypo_UP
C10orf95	-11.7582	7.17521e-05	0.403349	0.00212186	cg19694241	0.11428	0.0457581	0	1	OHP	hyper_Down
C19orf46	-10.1835	7.15237e-05	0.403467	0.00212186	cg21550442	0.111948	0.0215222	0	1	OHP	hyper_Down
TMEM175	-2.47967	7.22395e-05	0.403099	0.00212698	cg06154597	0.153887	0.0413321	0	1	OHP	hyper_Down
ZNF141	-3.98405	7.34468e-05	0.402486	0.00215317	cg03322548	0	1	0.058355	0.0230145	IRI	hyper_Down
TMPRSS4	-5.73205	7.41905e-05	0.402113	0.0021656	cg22957898	0.196339	0.000277498	0	1	OHP	hyper_Down
RAB19	-11.2632	7.51832e-05	0.40162	0.00218515	cg15244874	-0.158335	0.0014826	-0.13593	0.00572298	BOTH	hypo_UP
MMEL1	-10.6233	7.59355e-05	0.401251	0.00219759	cg16022081	0.117522	0.0455615	0	1	OHP	hyper_Down
C3orf14	-10.2612	7.62642e-05	0.401091	0.00219771	cg07212940	-0.109581	0.0206121	0	1	OHP	hypo_UP
CORO2A	-3.34752	7.83875e-05	0.400072	0.00224932	cg12800915	0.16698	0.0370454	0	1	OHP	hyper_Down
PPP2R5A	-2.08569	8.02919e-05	0.39918	0.00229425	cg07107916	0.15816	0.0107968	0	1	OHP	hyper_Down
PARP4	-17.3715	8.28752e-05	0.398002	0.00235811	cg20765408	0.143621	0.000389765	0.0922172	0.035218	BOTH	hyper_Down
PRR19	-17.1105	8.43931e-05	0.397325	0.00237141	cg10632000	0	1	-0.0542144	0.0157221	IRI	hypo_UP
GPR115	-6.23904	8.4232e-05	0.397397	0.00237141	cg10844275	0	1	0.127431	0.0381154	IRI	hyper_Down
STOM	-2.70077	8.42218e-05	0.397401	0.00237141	cg05939335	-0.227882	0.0148572	0	1	OHP	hypo_UP
S100A4	-5.29636	8.47487e-05	0.397168	0.00237156	cg24691453	-0.135526	0.0222442	0	1	OHP	hypo_UP
IRF6	-10.7381	8.59451e-05	0.396645	0.00239515	cg23283495	0.0711678	0.0343364	0	1	OHP	hyper_Down
SATB2	-3.31422	8.68706e-05	0.396245	0.00241101	cg23994043	-0.221231	0.0252255	0	1	OHP	hypo_UP
FLRT2	-5.77774	8.79067e-05	0.395802	0.00242981	cg14125604	-0.214068	0.0306616	0	1	OHP	hypo_UP
GPR39	-4.5882	9.02548e-05	0.394817	0.00248458	cg07785936	0.17274	0.0129951	0.148242	0.0344262	BOTH	hyper_Down
C20orf54	-6.55544	9.32213e-05	0.393605	0.00255585	cg19145218	0.0961178	0.0446104	0	1	OHP	hyper_Down
HINFP	-5.20692	9.6309e-05	0.392382	0.00262986	cg08419918	0.0771888	0.0419287	0	1	OHP	hyper_Down
CDC14B	-3.87044	9.87183e-05	0.391453	0.00267408	cg02024846	0.101786	0.0355627	0	1	OHP	hyper_Down
FAM55B	-8.91607	9.83997e-05	0.391575	0.00267408	cg07340922	0.133504	0.0157372	0	1	OHP	hyper_Down
LIPH	-4.88905	0.000100146	0.390913	0.00269122	cg23620049	0.166808	0.00623964	0	1	OHP	hyper_Down
LEAP2	-4.67693	9.97827e-05	0.39105	0.00269122	cg12607188	0.119167	0.0264192	0.119244	0.0447793	BOTH	hyper_Down
DMC1	-3.11585	0.000102642	0.389985	0.0027474	cg19414598	0	1	0.154593	0.0197747	IRI	hyper_Down
LOC148709	-5.57571	0.000103405	0.389706	0.00275692	cg06916670	0.153578	0.0317118	0.157334	0.0296536	BOTH	hyper_Down
SLC1A5	-4.79746	0.000104124	0.389445	0.00276521	cg15114651	0.0923266	0.0497821	0	1	OHP	hyper_Down
APOM	-4.08184	0.0001102	0.387301	0.00291514	cg25669504	0.201403	0.00460293	0.212222	0.0114396	BOTH	hyper_Down
FUT6	-6.57439	0.000111973	0.386697	0.00295052	cg26893787	0.136522	0.00471772	0	1	OHP	hyper_Down
ST6GAL1	-5.45771	0.000112526	0.386511	0.00295359	cg11439186	0	1	-0.0701926	0.0420872	IRI	hypo_UP
RAB25	-3.72326	0.000113727	0.386108	0.00297359	cg15896939	0.199501	0.00362796	0	1	OHP	hyper_Down
CXXC5	-6.70991	0.000117042	0.385018	0.0030485	cg00426310	0.0969049	0.0473844	0	1	OHP	hyper_Down
LYPD6	-3.535	0.000120269	0.383984	0.00312054	cg02474731	0.184264	0.0177825	0	1	OHP	hyper_Down
ANKS4B	-4.8089	0.000121193	0.383693	0.00313252	cg26937434	0.181158	0.00654864	0	1	OHP	hyper_Down
FERMT3	-5.43822	0.00012513	0.382476	0.00322197	cg25338707	0	1	-0.166074	0.0463059	IRI	hypo_UP
ABO	-42.3052	0.000125654	0.382317	0.00322322	cg07241568	0	1	-0.0702928	0.0212258	IRI	hypo_UP
DENND1B	-5.85305	0.000127233	0.38184	0.00325141	cg21534578	0.137118	0.0478314	0	1	OHP	hyper_Down
FNDC3A	-19.3747	0.000128289	0.381525	0.00326607	cg04054902	0.0863637	0.0125271	0	1	OHP	hyper_Down
SLC27A2	-19.8813	0.00013103	0.380717	0.00331096	cg02726943	0	1	-0.0734942	0.0492324	IRI	hypo_UP
CRB3	-6.04574	0.000130557	0.380856	0.00331096	cg03258472	0.149901	0.0357582	0	1	OHP	hyper_Down
ZNF135	-2.90756	0.00013345	0.380018	0.00335956	cg06454760	-0.194573	0.0123285	0	1	OHP	hypo_UP
PDZK1	-5.06678	0.000135821	0.379344	0.00340659	cg05803361	0.235796	0.000573622	0	1	OHP	hyper_Down
SUCLG2	-85.2325	0.000140644	0.378007	0.00349733	cg24673768	0	1	0.0316119	0.0190084	IRI	hyper_Down
ZNF542	-2.69669	0.000141504	0.377773	0.00349733	cg10638415	-0.17733	0.0293426	0	1	OHP	hypo_UP
PEX10	-5.69817	0.000141199	0.377856	0.00349733	cg19098932	0.109161	0.0176867	0	1	OHP	hyper_Down
AKR1C4	-9.45418	0.000141048	0.377897	0.00349733	cg09272256	0.175077	0.000535712	0	1	OHP	hyper_Down
DDAH2	-3.05018	0.000142918	0.377391	0.0035137	cg03329603	0.131576	0.0249515	0	1	OHP	hyper_Down
PDX1	-19.7483	0.000143204	0.377314	0.0035137	cg26731781	0	1	-0.0510404	0.0494776	IRI	hypo_UP
C9orf125	-13.7968	0.000147281	0.376236	0.00358976	cg00056985	-0.0921341	0.00687151	0	1	OHP	hypo_UP
MOGAT3	-8.60684	0.000147365	0.376214	0.00358976	cg00159289	0.193945	0.00691783	0	1	OHP	hyper_Down
CEACAM1	-13.1317	0.0001505	0.375404	0.003653	cg11811510	0.124131	0.0181598	0	1	OHP	hyper_Down
DHX29	-9.13568	0.000155254	0.374205	0.00375492	cg05225431	0.128702	0.00306309	0	1	OHP	hyper_Down
MLPH	-4.7167	0.000156036	0.374011	0.0037604	cg14070755	0	1	-0.111766	0.0355891	IRI	hypo_UP
DNASE1L2	-11.004	0.000157628	0.37362	0.00378007	cg24237576	0.184688	0.00107799	0	1	OHP	hyper_Down
C10orf47	-6.65658	0.000157968	0.373536	0.00378007	cg10023838	0	1	0.0988381	0.0168203	IRI	hyper_Down
TMC7	-8.14056	0.000162948	0.372337	0.00388551	cg05860566	0.129502	0.0273961	0	1	OHP	hyper_Down
TASP1	-13.6354	0.000166816	0.371429	0.00396379	cg13806095	0.129128	0.00176451	0	1	OHP	hyper_Down
AXIN2	-7.47277	0.000170049	0.370686	0.00401244	cg17797591	0.0948967	0.0493541	0	1	OHP	hyper_Down
FAM55A	-8.35004	0.00016996	0.370706	0.00401244	cg27227156	0.165074	0.00928869	0	1	OHP	hyper_Down
PRKCDBP	-4.39163	0.000173587	0.369887	0.0040817	cg27414481	-0.123954	0.0468829	0	1	OHP	hypo_UP
RILPL1	-9.63045	0.000176242	0.369298	0.0041298	cg14975184	-0.0678041	0.0130124	-0.0640591	0.0470422	BOTH	hypo_UP
ADAT3	-4.74396	0.000180044	0.368468	0.00420434	cg20243900	0.182434	0.00767082	0	1	OHP	hyper_Down
CCDC64B	-38.6385	0.000181747	0.368102	0.00422951	cg01222133	0.0585462	0.0460681	0	1	OHP	hyper_Down
TFF2	-13.9886	0.000183472	0.367735	0.00425504	cg26403416	0.167508	0.0123255	0	1	OHP	hyper_Down
SETD6	-3.36488	0.000186436	0.36711	0.00430903	cg01472538	0	1	-0.154798	0.0366299	IRI	hypo_UP
IRX2	-10.5506	0.000187796	0.366827	0.00432569	cg04992127	-0.286884	0.00125115	0	1	OHP	hypo_UP
AMDHD1	-86.8824	0.000191057	0.366156	0.00438589	cg07389322	0	1	-0.0433214	0.0333001	IRI	hypo_UP
HSPB6	-5.39384	0.000192995	0.365762	0.00441542	cg13558754	0	1	-0.177139	0.0347872	IRI	hypo_UP
CD40	-3.03696	0.000194532	0.365453	0.00443559	cg01149415	0.168648	0.00737661	0	1	OHP	hyper_Down
LOC202181	-6.68665	0.000195819	0.365195	0.00444995	cg13697715	0.136029	0.00425498	0	1	OHP	hyper_Down
AGK	-2.77123	0.000198884	0.364588	0.00448947	cg24001514	0	1	-0.0636799	0.00580909	IRI	hypo_UP
MTMR11	-4.07041	0.000198647	0.364635	0.00448947	cg16348820	0.123913	0.00720271	0	1	OHP	hyper_Down
ANKRD56	-7.258	0.000201424	0.364092	0.00450991	cg01751800	0.146273	0.0313423	0	1	OHP	hyper_Down
ARHGAP12	-2.85944	0.000200749	0.364223	0.00450991	cg04359828	0.171862	0.019008	0	1	OHP	hyper_Down
STARD13	-2.45514	0.000202453	0.363892	0.00450991	cg12111104	0.116235	0.0351502	0	1	OHP	hyper_Down
CCRL2	-11.2295	0.000202239	0.363934	0.00450991	cg05670596	0	1	0.0858136	0.0394664	IRI	hyper_Down
GPR44	-15.0771	0.000210568	0.362353	0.00466905	cg00519299	0.11182	0.0199234	0	1	OHP	hyper_Down
FGF2	-6.35684	0.000211209	0.362234	0.00466905	cg17214107	-0.126223	0.0306036	0	1	OHP	hypo_UP
ACVRL1	-3.22667	0.000211665	0.362149	0.00466905	cg12193731	0.168399	0.00722061	0	1	OHP	hyper_Down
C1orf59	-4.16365	0.000213475	0.361815	0.00468404	cg24737783	0	1	0.175503	0.0314896	IRI	hyper_Down
ELF1	-13.0094	0.000216425	0.361276	0.00468404	cg00618312	-0.117089	0.0152981	0	1	OHP	hypo_UP
SLC35B3	-1.8866	0.000216495	0.361264	0.00468404	cg02152351	0.129204	0.0347472	0	1	OHP	hyper_Down
KRT23	-14.8554	0.000214705	0.361589	0.00468404	cg22392708	0	1	-0.208507	0.0136195	IRI	hypo_UP
PRAP1	-16.9291	0.000214131	0.361695	0.00468404	cg23451221	0.085806	0.0215486	0.0964822	0.0430706	BOTH	hyper_Down
USP19	-117.656	0.000215721	0.361404	0.00468404	cg04073039	0	1	-0.0509684	0.0357642	IRI	hypo_UP
IL18BP	-3.28293	0.000219016	0.360809	0.00472348	cg09383860	-0.15971	0.0463916	0	1	OHP	hypo_UP
IL22RA1	-7.1672	0.000222031	0.360271	0.00477145	cg09152089	0.118419	0.0295111	0	1	OHP	hyper_Down
RBP2	-13.0197	0.000222649	0.360162	0.00477145	cg17778120	0.253629	0.00143535	0	1	OHP	hyper_Down
C19orf21	-2.95704	0.000223791	0.359961	0.00478079	cg26813907	0.205861	0.00782066	0	1	OHP	hyper_Down
ENPP3	-8.25579	0.000224657	0.359809	0.00478421	cg25461865	0.166912	0.000354732	0	1	OHP	hyper_Down
NUDT14	-3.00698	0.000227175	0.35937	0.00482266	cg10872774	0.15	0.018141	0	1	OHP	hyper_Down
AQP12A	-7.77766	0.000234609	0.358101	0.00495041	cg07272353	0.102421	0.0457466	0	1	OHP	hyper_Down
BIVM	-57.0984	0.000234655	0.358093	0.00495041	cg04771820	0.0533393	0.0218243	0	1	OHP	hyper_Down
ANAPC7	-21.2937	0.000239502	0.357286	0.00503698	cg22914188	0	1	-0.0890557	0.0162007	IRI	hypo_UP
CHN2	-3.53347	0.000250216	0.355556	0.00524603	cg22747501	0.141715	0.0218506	0	1	OHP	hyper_Down
FRK	-5.46067	0.000261869	0.353752	0.00545654	cg05304507	0.148637	0.0289403	0	1	OHP	hyper_Down
KCTD1	-3.15655	0.000261704	0.353777	0.00545654	cg12776287	-0.172972	0.0243332	0	1	OHP	hypo_UP
PANK1	-3.50666	0.000267819	0.35286	0.00556342	cg26739829	0.131773	0.020468	0	1	OHP	hyper_Down
ZNF461	-2.10646	0.000270311	0.352492	0.00559799	cg11419456	0.285592	0.0105378	0	1	OHP	hyper_Down
ZNF569	-1.60546	0.000274456	0.351887	0.0056665	cg08630279	0.284544	0.0265082	0	1	OHP	hyper_Down
ZSCAN23	-4.2918	0.000277101	0.351505	0.00570373	cg06818710	-0.204295	0.0355736	0	1	OHP	hypo_UP
THNSL2	-4.79458	0.000280108	0.351076	0.00574816	cg24977027	0.147208	0.0407182	0	1	OHP	hyper_Down
RPS6KL1	-3.69358	0.000281928	0.350818	0.00575066	cg03394422	0.132529	0.0167671	0	1	OHP	hyper_Down
ELF3	-3.79262	0.000281912	0.35082	0.00575066	cg16986578	0.179163	0.00151822	0	1	OHP	hyper_Down
BNC1	-10.2405	0.000284478	0.350459	0.00576791	cg27304406	-0.21113	0.00450027	0	1	OHP	hypo_UP
SPATA13	-3.50632	0.000284355	0.350476	0.00576791	cg00861695	0.188565	0.00488368	0	1	OHP	hyper_Down
HSPB9	-9.68924	0.000292418	0.349361	0.00591121	cg26934993	0	1	0.184099	0.0188469	IRI	hyper_Down
CPN1	-7.80875	0.000295553	0.348935	0.00595679	cg23197945	0.222523	0.0314727	0	1	OHP	hyper_Down
PAN3	-44.7512	0.000298742	0.348507	0.0059803	cg07028951	0.0819874	0.00105726	0.113309	0.00212933	BOTH	hyper_Down
TRIM2	-4.92626	0.000300251	0.348305	0.0059803	cg17371020	0.119324	0.013401	0	1	OHP	hyper_Down
H2AFJ	-18.3221	0.000299689	0.34838	0.0059803	cg11013298	0	1	-0.0726875	0.0351307	IRI	hypo_UP
TMEM85	-68.3679	0.000299898	0.348352	0.0059803	cg14560311	0.0294548	0.0351995	0	1	OHP	hyper_Down
N4BP2L2	-48.1844	0.000301579	0.348129	0.00598912	cg12542281	0.117028	0.00513493	0	1	OHP	hyper_Down
STAP2	-5.0798	0.00030672	0.347453	0.00607342	cg15797834	0.147748	0.00559869	0	1	OHP	hyper_Down
TCN1	-12.2309	0.00030947	0.347095	0.00611001	cg20018806	-0.158873	0.0074315	0	1	OHP	hypo_UP
C8orf40	-4.12175	0.000313368	0.346594	0.00616898	cg02641676	0.0916304	0.034866	0	1	OHP	hyper_Down
TNFRSF10A	-4.62777	0.000319301	0.345842	0.00625695	cg26530341	0.197643	0.00336175	0	1	OHP	hyper_Down
MAP9	-4.42179	0.000319685	0.345794	0.00625695	cg06358862	-0.216343	0.0220996	0	1	OHP	hypo_UP
PLXNB1	-2.81864	0.000321408	0.345579	0.00627256	cg01189606	0.0901216	0.0263531	0	1	OHP	hyper_Down
STAT5A	-2.38225	0.000322836	0.345401	0.00628231	cg00690082	0.0991222	0.0459867	-0.119457	0.024814	BOTH	0
SLC5A1	-5.37799	0.000331989	0.344278	0.00644193	cg03604322	0.194861	0.0203177	0	1	OHP	hyper_Down
GRHL2	-11.1433	0.000333868	0.344051	0.00645986	cg17885542	0.0913558	0.0490071	0	1	OHP	hyper_Down
FERMT1	-5.5227	0.000335326	0.343876	0.00646959	cg09539538	0.185753	0.0123013	0	1	OHP	hyper_Down
NUMB	-23.4801	0.000337693	0.343593	0.00649675	cg01942164	0.050294	0.0108548	0	1	OHP	hyper_Down
CLIP4	-5.42159	0.000341706	0.343118	0.00655533	cg03135351	0	1	-0.162912	0.0311165	IRI	hypo_UP
FAM84A	-8.23209	0.000343647	0.34289	0.00657396	cg23062198	0.0849807	0.0273242	0	1	OHP	hyper_Down
FAM53A	-8.71165	0.000345379	0.342688	0.00658846	cg02357046	0.0928912	0.0402429	-0.160256	0.0330188	BOTH	0
SETD5	-57.5591	0.00034946	0.342214	0.0066476	cg13575638	0.0428376	0.0324049	0.0463397	0.0254241	BOTH	hyper_Down
LRP4	-5.57605	0.000353767	0.341721	0.00671067	cg15161667	0	1	0.125071	0.0205987	IRI	hyper_Down
DRD1	-6.40502	0.000356987	0.341355	0.00675284	cg11750900	0	1	-0.16634	0.0255442	IRI	hypo_UP
CXADR	-4.26853	0.000360134	0.341001	0.00679338	cg00744433	0.148545	0.0340379	0	1	OHP	hyper_Down
C8orf83	-10.3801	0.000363702	0.340603	0.00684163	cg19543005	0.102779	0.00159669	0	1	OHP	hyper_Down
ZNF257	-5.32148	0.000366044	0.340344	0.00686662	cg02912127	-0.120092	0.0485912	0	1	OHP	hypo_UP
SLC30A2	-9.4248	0.000369683	0.339944	0.00691574	cg19895786	0.161395	0.0208831	0	1	OHP	hyper_Down
MYO7B	-7.97282	0.000373843	0.339492	0.00697428	cg11732925	0.165718	0.00985115	0	1	OHP	hyper_Down
ENDOD1	-2.97518	0.000375151	0.339351	0.00697945	cg16317734	0	1	-0.0939308	0.0353106	IRI	hypo_UP
NKPD1	-13.0673	0.000377124	0.339138	0.00699694	cg22062555	0.137736	0.0190717	0	1	OHP	hyper_Down
ANKRD22	-14.2266	0.000382463	0.33857	0.00707661	cg15945235	0.112012	0.0032077	0	1	OHP	hyper_Down
SPDYC	-13.1898	0.000388755	0.337909	0.00717343	cg15957004	0	1	-0.116506	0.0135613	IRI	hypo_UP
AIFM2	-7.47508	0.000391043	0.337671	0.00719605	cg17446739	0	1	0.0765012	0.0486723	IRI	hyper_Down
ZNF655	-7.04881	0.000394831	0.33728	0.00724606	cg06769082	0	1	-0.0755775	0.0227432	IRI	hypo_UP
CHST4	-9.13276	0.000397597	0.336997	0.00727711	cg00840403	-0.370709	2.1368e-05	0	1	OHP	hypo_UP
SLC17A9	-17.7214	0.00041047	0.335703	0.00749245	cg14686919	0	1	-0.0879678	0.0349029	IRI	hypo_UP
FCHO1	-9.04553	0.000415131	0.335244	0.00755716	cg22317846	0.0946343	0.0373382	0	1	OHP	hyper_Down
TFAP2C	-26.1908	0.000417809	0.334982	0.00758554	cg24581326	0.112042	0.0405379	0	1	OHP	hyper_Down
LRFN2	-9.11682	0.000419153	0.334852	0.00758958	cg09256477	0.204869	0.00176709	0	1	OHP	hyper_Down
TC2N	-7.63557	0.000421963	0.33458	0.00762008	cg19873923	0.120147	0.0310603	0	1	OHP	hyper_Down
GLIPR1L2	-9.44615	0.000423433	0.334439	0.00762629	cg23588049	0	1	-0.127058	0.0224623	IRI	hypo_UP
ARMC3	-3.781	0.000430912	0.333725	0.00774042	cg19523082	-0.180779	0.028948	0	1	OHP	hypo_UP
NLRP4	-9.52516	0.000436637	0.333188	0.0078225	cg23523534	0	1	0.115997	0.0182815	IRI	hyper_Down
PVRL4	-5.9561	0.000444105	0.332496	0.0079353	cg03166324	0.100972	0.044986	0	1	OHP	hyper_Down
KAZALD1	-6.95527	0.00045519	0.331489	0.00811197	cg15302379	0.13187	0.0235692	0	1	OHP	hyper_Down
LYPLAL1	-28.1232	0.00045658	0.331365	0.00811538	cg05062446	0	1	-0.0747454	0.0121707	IRI	hypo_UP
USPL1	-40.6969	0.000458197	0.33122	0.0081228	cg18127732	0.0587081	0.0277054	0	1	OHP	hyper_Down
SPG20	-4.42667	0.000464581	0.330655	0.00812413	cg18755783	-0.157585	0.0248089	0	1	OHP	hypo_UP
NDE1	-1.36098	0.000461067	0.330965	0.00812413	cg08635395	-0.106983	0.0339852	0	1	OHP	hypo_UP
NPTX2	-5.37546	0.000464205	0.330688	0.00812413	cg18952796	-0.328186	0.00329554	0	1	OHP	hypo_UP
UCN3	-15.4371	0.00046547	0.330576	0.00812413	cg17158564	0.165812	0.028678	0	1	OHP	hyper_Down
PRKAA2	-6.21045	0.000462914	0.330802	0.00812413	cg19083779	0.160443	0.0326864	0	1	OHP	hyper_Down
MTRF1	-51.1432	0.000463349	0.330763	0.00812413	cg22691736	0.0679657	0.0158989	0	1	OHP	hyper_Down
HOXA3	-4.79359	0.00046994	0.330185	0.00818107	cg19240213	0.136138	0.0106756	0.246186	0.00714516	BOTH	hyper_Down
HLA-DMA	-2.46411	0.000476972	0.329577	0.0082822	cg24129356	-0.153017	0.0217016	0	1	OHP	hypo_UP
TM4SF1	-3.32086	0.000482117	0.329138	0.00835011	cg16705300	-0.123824	0.0333881	0	1	OHP	hypo_UP
AP4B1	-50.5044	0.000486209	0.328791	0.0083995	cg02774380	0.0434793	0.028208	0	1	OHP	hyper_Down
EPHX1	-3.526	0.000487485	0.328684	0.00840012	cg05385434	0	1	-0.244873	0.00435084	IRI	hypo_UP
ZC3H12D	-8.74338	0.00049425	0.328118	0.00849508	cg13136655	0.101383	0.0116333	0	1	OHP	hyper_Down
CTF1	-5.28798	0.000498966	0.327729	0.00855443	cg06159340	-0.20983	0.015998	0	1	OHP	hypo_UP
RINL	-5.70824	0.000501616	0.327511	0.00857815	cg09565670	0.143498	0.0214901	0	1	OHP	hyper_Down
SMOC2	-3.79739	0.000512792	0.326606	0.00874718	cg09214254	0.193847	0.0118257	0	1	OHP	hyper_Down
PLEKHG6	-3.85631	0.000515956	0.326353	0.00877904	cg27150896	0.193067	0.0145326	0	1	OHP	hyper_Down
C3orf32	-5.31575	0.000519379	0.326081	0.00881512	cg22959932	0.232751	0.00046555	0	1	OHP	hyper_Down
DPP10	-6.96621	0.000539112	0.324545	0.00912717	cg03753331	-0.204842	0.0109746	0	1	OHP	hypo_UP
GTF2IRD1	-3.34431	0.000551807	0.323586	0.00929561	cg25544461	0.27928	0.00864778	0	1	OHP	hyper_Down
LIPC	-5.89997	0.000551561	0.323604	0.00929561	cg02952984	0	1	0.122876	0.0452206	IRI	hyper_Down
SUSD1	-3.38157	0.000558534	0.323085	0.00938559	cg13873269	0.171867	0.00372979	0	1	OHP	hyper_Down
SPARC	-5.05399	0.000562574	0.322788	0.00943009	cg08331313	0	1	-0.14178	0.0314226	IRI	hypo_UP
MSLN	-7.79652	0.000565312	0.322587	0.00945257	cg09215282	-0.172855	0.0194574	-0.178936	0.0272872	BOTH	hypo_UP
DNASE2B	-5.7995	0.000566937	0.322468	0.00945639	cg24868292	0.13661	0.0216311	0	1	OHP	hyper_Down
GNG12	-1.83554	0.000577656	0.321694	0.00959767	cg00147943	0.216829	0.00108045	0	1	OHP	hyper_Down
CHORDC1	-6.24298	0.000578241	0.321652	0.00959767	cg00409521	0	1	-0.0227003	0.0239489	IRI	hypo_UP
PEX6	-8.18371	0.000590034	0.320817	0.00976946	cg19747945	0.0853122	0.0139364	0	1	OHP	hyper_Down
PPP1R14D	-5.59985	0.000591912	0.320685	0.00977666	cg23382741	0.198931	0.0063316	0	1	OHP	hyper_Down
TLR6	-4.40812	0.000598043	0.320258	0.00985389	cg14578677	0	1	0.141515	0.0221185	IRI	hyper_Down
DAGLA	-3.06659	0.000600301	0.320102	0.00986709	cg06849167	0.214195	0.00124243	0	1	OHP	hyper_Down
MAP3K9	-7.22437	0.000610084	0.319432	0.00998587	cg05354479	0.061666	0.0401182	0	1	OHP	hyper_Down
CNTD1	-3.36782	0.000610477	0.319405	0.00998587	cg24994625	0.209294	0.00437916	0	1	OHP	hyper_Down
C2orf54	-10.6081	0.000615878	0.319039	0.0100301	cg09990169	0.144096	0.0152087	0.137766	0.0360218	BOTH	hyper_Down
SLC39A5	-10.1159	0.00061614	0.319022	0.0100301	cg08214142	0.147695	0.00592843	0.151	0.00973112	BOTH	hyper_Down
RBP3	-7.69534	0.000619868	0.318771	0.010053	cg14011229	-0.119602	0.0154925	-0.147317	0.0150532	BOTH	hypo_UP
CDC42EP1	-2.96386	0.000620518	0.318728	0.010053	cg08511772	-0.151765	0.0326562	0	1	OHP	hypo_UP
SLC25A38	-9.56614	0.000623772	0.318511	0.0100816	cg25999267	0.0299943	0.019929	0	1	OHP	hyper_Down
KLHDC2	-1.58382	0.00062958	0.318126	0.0101512	cg01260308	0.14776	0.0288325	0	1	OHP	hyper_Down
IL23A	-5.01879	0.000633079	0.317895	0.0101834	cg00294382	-0.13879	0.0142176	0	1	OHP	hypo_UP
TMEM45B	-2.45293	0.000668981	0.3156	0.01071	cg18913951	0.182666	0.000594799	0.150527	0.0302893	BOTH	hyper_Down
SLC39A2	-11.3111	0.000668921	0.315603	0.01071	cg20060632	-0.19118	0.00801166	0	1	OHP	hypo_UP
THRA	-3.07234	0.000672027	0.31541	0.0107334	cg11804928	0.0760912	0.0486941	0	1	OHP	hyper_Down
AS3MT	-2.95457	0.000677742	0.315057	0.0107992	cg24592962	0.197354	0.0319969	0	1	OHP	hyper_Down
NODAL	-8.54269	0.000686088	0.314547	0.0109065	cg04840290	0.156154	0.028974	0	1	OHP	hyper_Down
MLXIPL	-12.4386	0.00070581	0.313363	0.0111676	cg04431119	0.109464	0.040813	0	1	OHP	hyper_Down
SHISA9	-8.48308	0.000705071	0.313407	0.0111676	cg04613834	-0.15194	0.0450011	0	1	OHP	hypo_UP
MAB21L2	-18.0191	0.000707687	0.313252	0.0111712	cg17433772	0	1	-0.0698569	0.0161478	IRI	hypo_UP
KCTD6	-2.75092	0.000713137	0.312932	0.0112311	cg13615367	0.178532	0.0172696	0	1	OHP	hyper_Down
IFT88	-3.98768	0.000720058	0.312528	0.0113138	cg18735146	0.131569	0.0199675	0.159343	0.00598319	BOTH	hyper_Down
IGFBP5	-3.49889	0.000731147	0.311888	0.0114614	cg06160809	-0.19689	0.0190394	0	1	OHP	hypo_UP
TPBG	-30.1821	0.000733176	0.311772	0.0114667	cg23942980	0.0914724	0.0384661	0.0857647	0.041766	BOTH	hyper_Down
KLK7	-9.28506	0.000744058	0.311155	0.01161	cg26172504	-0.205173	0.0403315	0	1	OHP	hypo_UP
HOXC13	-10.5421	0.000747125	0.310982	0.0116311	cg22830707	-0.176953	0.0124194	0	1	OHP	hypo_UP
CXCL12	-3.99634	0.00075218	0.3107	0.0116338	cg18618334	0	1	0.151961	0.00540656	IRI	hyper_Down
TMPRSS13	-6.67472	0.00075187	0.310717	0.0116338	cg26707001	0.115374	0.0331109	0	1	OHP	hyper_Down
C1orf103	-2.00438	0.000752451	0.310685	0.0116338	cg15566506	0.144812	0.0134396	0.0991345	0.0366535	BOTH	hyper_Down
PKM2	-0.848072	0.000765786	0.309948	0.011813	cg24327132	-0.143475	0.0323807	0	1	OHP	hypo_UP
GPR19	-5.67238	0.000767705	0.309843	0.0118157	cg19360852	0	1	-0.114509	0.0389428	IRI	hypo_UP
TM4SF20	-9.63854	0.000772479	0.309583	0.0118622	cg20683151	0.229099	0.00199363	0	1	OHP	hyper_Down
SLC39A9	-26.5644	0.000789554	0.308664	0.0120697	cg04310006	0	1	-0.08212	0.0444308	IRI	hypo_UP
FAM83F	-4.99689	0.000789231	0.308681	0.0120697	cg13714749	0.179663	0.000456893	0	1	OHP	hyper_Down
RHBDF1	-3.10007	0.000800517	0.308084	0.0122097	cg06230303	0.192444	0.00258233	0	1	OHP	hyper_Down
HIST1H2BH	-4.36701	0.000810186	0.307579	0.0123294	cg14776962	0.10098	0.0400829	0	1	OHP	hyper_Down
AQP11	-6.05605	0.000829559	0.306584	0.0125959	cg05800289	0.0913575	0.0229868	0	1	OHP	hyper_Down
ANXA4	-2.57448	0.00083417	0.306351	0.0126235	cg05155595	0.13185	0.00725497	0	1	OHP	hyper_Down
EPHB3	-3.30868	0.000835105	0.306304	0.0126235	cg02565842	0.200309	0.00253801	0	1	OHP	hyper_Down
HAL	-4.80096	0.00085652	0.305236	0.0129184	cg15438951	0.168728	0.0115478	0	1	OHP	hyper_Down
TBC1D14	-2.68261	0.00086218	0.304958	0.0129749	cg19906672	0.198354	0.010523	0	1	OHP	hyper_Down
AK3L1	-4.78602	0.000866306	0.304756	0.013008	cg10142878	0	1	-0.0897361	0.0248907	IRI	hypo_UP
PRDM5	-6.28893	0.000872366	0.304462	0.01307	cg18181323	0	1	-0.0776641	0.000351282	IRI	hypo_UP
RAB17	-3.5961	0.000884849	0.303861	0.0132278	cg10458446	0.134655	0.00788247	0	1	OHP	hyper_Down
BTLA	-11.3061	0.000893219	0.303463	0.0132954	cg03995631	-0.116257	0.0113367	0	1	OHP	hypo_UP
STRA6	-7.07325	0.000893296	0.30346	0.0132954	cg01332054	0.152573	0.0228778	0	1	OHP	hyper_Down
CYBA	-2.49102	0.000906028	0.302861	0.0134553	cg04879832	0	1	-0.134622	0.039896	IRI	hypo_UP
HELZ	-178.376	0.000911153	0.302622	0.0135018	cg26094983	0	1	0.0242927	0.00752248	IRI	hyper_Down
AP3M1	-17.6114	0.000926044	0.301936	0.0136925	cg13421116	0	1	0.079275	0.0213644	IRI	hyper_Down
C6orf106	-16.592	0.000935967	0.301484	0.0138091	cg26650539	0.0609524	0.0477849	0	1	OHP	hyper_Down
CPEB3	-35.6655	0.000957219	0.300532	0.0140919	cg19032306	0	1	0.0724289	0.036042	IRI	hyper_Down
LY6E	-3.01847	0.00098203	0.299445	0.0144258	cg17052170	-0.112018	0.0329372	0	1	OHP	hypo_UP
SRGN	-5.07643	0.000992563	0.298992	0.014549	cg27208307	-0.16583	0.0166887	0	1	OHP	hypo_UP
PPP1R1B	-2.90288	0.00100054	0.298652	0.0146342	cg24520381	0.198732	0.00274995	0	1	OHP	hyper_Down
GALNT5	-11.3257	0.00102485	0.29763	0.0149576	cg06240690	0.0782943	0.0230143	0	1	OHP	hyper_Down
PPHLN1	-13.1462	0.00104152	0.296943	0.0151681	cg01182690	0	1	-0.0728204	0.0125068	IRI	hypo_UP
TBC1D10C	-6.90966	0.00105317	0.296468	0.0153049	cg00220455	-0.12657	0.0322098	0	1	OHP	hypo_UP
N4BP2L1	-53.3821	0.00105664	0.296328	0.0153224	cg07328888	0	1	0.0554907	0.0310279	IRI	hyper_Down
NWD1	-15.2232	0.00107464	0.295608	0.0155501	cg15845821	0.096132	0.0401841	0	1	OHP	hyper_Down
UBOX5	-2.18109	0.00108451	0.295217	0.0156595	cg23973801	0.150461	0.0301774	0	1	OHP	hyper_Down
CASZ1	-33.7244	0.00109298	0.294885	0.0157187	cg22800477	0	1	-0.0909067	0.049887	IRI	hypo_UP
TGIF2	-2.34643	0.00109325	0.294874	0.0157187	cg15349424	0.147019	0.00647314	0.124928	0.0136631	BOTH	hyper_Down
TMEM159	-2.60447	0.00110416	0.29445	0.0157938	cg05240166	0	1	0.112985	0.0279788	IRI	hyper_Down
GPR56	-3.32626	0.00110231	0.294522	0.0157938	cg10103630	0.0875566	0.0329183	0	1	OHP	hyper_Down
LRRC61	-3.4762	0.00110548	0.294399	0.0157938	cg21577356	0.141911	0.018129	0	1	OHP	hyper_Down
RETNLB	-10.9843	0.00114084	0.293052	0.0162648	cg20441894	0.152534	0.0466546	0	1	OHP	hyper_Down
CDC16	-17.2368	0.0011529	0.292602	0.0164021	cg24890222	0.0940591	0.0181623	0	1	OHP	hyper_Down
BCL2L2	-16.5142	0.0011583	0.292402	0.0164445	cg04542489	0	1	0.0530571	0.0198332	IRI	hyper_Down
TSPAN15	-2.7369	0.0011625	0.292247	0.0164695	cg03783925	0.113941	0.0388765	0	1	OHP	hyper_Down
RBL1	-131.81	0.00117932	0.291631	0.016673	cg14073481	0	1	0.0310024	0.0272681	IRI	hyper_Down
ABCC2	-6.89522	0.00118445	0.291445	0.0167106	cg14947634	0.159993	0.037782	0.121534	0.0404847	BOTH	hyper_Down
PFN2	-35.4831	0.00120076	0.290858	0.0168355	cg24266238	0	1	-0.081407	0.0303051	IRI	hypo_UP
MARVELD3	-15.6263	0.00119836	0.290944	0.0168355	cg09326345	0	1	-0.0504827	0.0416269	IRI	hypo_UP
MYRIP	-5.77516	0.00119859	0.290936	0.0168355	cg19547629	0.0707119	0.0375083	0	1	OHP	hyper_Down
CECR5	-2.45078	0.00121006	0.290527	0.0169158	cg20163980	0	1	0.166289	0.0493975	IRI	hyper_Down
CDK18	-3.72282	0.00121148	0.290477	0.0169158	cg07713493	0.161151	0.0409105	0	1	OHP	hyper_Down
ACOX3	-1.83655	0.00121533	0.290341	0.0169346	cg06768993	0.187295	0.00908302	0	1	OHP	hyper_Down
PDLIM4	-3.27574	0.00122648	0.289948	0.0170549	cg12564285	0	1	-0.199518	0.0396104	IRI	hypo_UP
ACACA	-97.9492	0.00123094	0.289792	0.0170819	cg18378490	0	1	0.0365758	0.0421882	IRI	hyper_Down
NR1I2	-5.71956	0.00123606	0.289614	0.0170847	cg22276685	0.170215	0.0206074	0	1	OHP	hyper_Down
EXPH5	-35.2716	0.00123619	0.28961	0.0170847	cg20577535	0.133597	0.000135544	0	1	OHP	hyper_Down
SRPK1	-2.41219	0.00124226	0.289399	0.0171336	cg08603125	0.196718	0.0275524	0	1	OHP	hyper_Down
ME3	-4.04458	0.0012516	0.289077	0.0172273	cg15698545	0.153052	0.0294069	0	1	OHP	hyper_Down
NMRAL1	-1.31811	0.001263	0.288687	0.017349	cg13763550	-0.143835	0.0441501	0	1	OHP	hypo_UP
EFCAB4B	-8.49398	0.00127474	0.288289	0.0174395	cg26955987	0	1	-0.0337892	0.0167929	IRI	hypo_UP
CCDC153	-6.1362	0.00127253	0.288364	0.0174395	cg24085502	0.150005	0.00351023	0	1	OHP	hyper_Down
DHDH	-26.4599	0.00129655	0.287559	0.0177021	cg07134608	0.074659	0.0275156	0	1	OHP	hyper_Down
FAIM	-3.07165	0.00130335	0.287333	0.0177591	cg06309968	0	1	-0.0699996	0.0448749	IRI	hypo_UP
RARRES2	-5.15559	0.00132397	0.286657	0.0179823	cg17279839	-0.140564	0.0103181	0	1	OHP	hypo_UP
SAMD13	-3.13785	0.00132504	0.286622	0.0179823	cg20426713	0.17509	0.0135535	0	1	OHP	hyper_Down
RBM47	-2.53151	0.00132988	0.286465	0.0180119	cg25117091	0.15742	0.0225875	0	1	OHP	hyper_Down
HRASLS2	-9.19088	0.0013638	0.285378	0.0184307	cg19240569	0.118016	0.0457817	0	1	OHP	hyper_Down
ZC3H4	-10.9426	0.00136624	0.285301	0.0184307	cg06189986	0.109169	0.00234142	0.135141	0.00156596	BOTH	hyper_Down
MRPL45	-1.50999	0.00138589	0.284684	0.0186362	cg07765167	0.13467	0.0117889	0	1	OHP	hyper_Down
TP53RK	-49.8717	0.00138916	0.284582	0.0186362	cg13744031	0.0869066	0.0197296	0	1	OHP	hyper_Down
NOL12	-1.82023	0.00138973	0.284564	0.0186362	cg14370507	0.120625	0.0337682	0	1	OHP	hyper_Down
SLC26A1	-3.45137	0.00139814	0.284304	0.0187118	cg23332689	0.149904	0.0401754	0	1	OHP	hyper_Down
F11	-5.77991	0.00141737	0.283713	0.0188574	cg00061039	0.171883	0.00840385	0	1	OHP	hyper_Down
PKP3	-3.24714	0.00141521	0.283779	0.0188574	cg05214427	0.217077	0.00543583	0	1	OHP	hyper_Down
ERRFI1	-5.85101	0.00141476	0.283793	0.0188574	cg14178899	-0.105124	0.046337	0	1	OHP	hypo_UP
RPL31	-1.8814	0.00143613	0.283144	0.0190695	cg21475150	0.217411	0.0428479	0	1	OHP	hyper_Down
QSER1	-3.31768	0.00143917	0.283052	0.0190726	cg19238415	0.112817	0.0414546	0	1	OHP	hyper_Down
MACC1	-4.60106	0.00145445	0.282595	0.019227	cg03840849	0.119093	0.00620526	0	1	OHP	hyper_Down
SP6	-6.62827	0.00145651	0.282534	0.019227	cg06138226	0.164502	0.0425896	0	1	OHP	hyper_Down
DUSP16	-1.48057	0.00146589	0.282256	0.0193133	cg22916586	0.136247	0.0142295	0	1	OHP	hyper_Down
BAIAP2L2	-4.84622	0.00147072	0.282113	0.0193392	cg09247692	0.243156	0.00442885	0	1	OHP	hyper_Down
POU2AF1	-13.3477	0.00148799	0.281607	0.0195284	cg19148410	0	1	-0.130828	0.0492504	IRI	hypo_UP
FUT3	-3.57027	0.00149592	0.281377	0.0195945	cg05306773	0.266685	0.00155642	0	1	OHP	hyper_Down
CYB5D1	-39.379	0.00150873	0.281007	0.0197242	cg19064402	0	1	0.0568042	0.0292519	IRI	hyper_Down
ZNRF3	-2.67053	0.00152075	0.280662	0.019843	cg11986861	0	1	-0.177952	0.0175715	IRI	hypo_UP
ACP5	-2.03532	0.00153722	0.280195	0.0200193	cg02874942	0	1	0.0462686	0.0429462	IRI	hyper_Down
UEVLD	-7.31814	0.00155037	0.279825	0.0201518	cg15846482	0.0742012	0.0432769	0	1	OHP	hyper_Down
C2orf29	-0.719068	0.00155532	0.279686	0.0201774	cg03396285	0.135631	0.0263226	0	1	OHP	hyper_Down
SELO	-46.5559	0.00158338	0.278909	0.0205022	cg14903680	-0.15708	0.0466929	0	1	OHP	hypo_UP
APOBEC1	-8.16	0.00160319	0.278368	0.0207191	cg17187764	0.201354	0.0214821	0	1	OHP	hyper_Down
PTPRCAP	-5.99055	0.00161295	0.278104	0.020766	cg12535569	0	1	-0.150248	0.0410973	IRI	hypo_UP
ITGB4	-5.87568	0.00161174	0.278136	0.020766	cg20667796	0.136765	0.019667	0	1	OHP	hyper_Down
ATP11A	-1.65667	0.00161907	0.277939	0.0208052	cg03992114	0.145488	0.0479605	0	1	OHP	hyper_Down
GNASAS	-6.89102	0.00163766	0.277442	0.0210042	cg11669839	0	1	0.14787	0.0462903	IRI	hyper_Down
HDGFRP3	-3.6453	0.001647	0.277194	0.0210841	cg25513173	0.1073	0.0101065	0	1	OHP	hyper_Down
CDH11	-4.17006	0.00165153	0.277074	0.0211022	cg01084990	0	1	-0.185725	0.0485371	IRI	hypo_UP
CHRAC1	-83.4065	0.00171281	0.275485	0.0217694	cg07270064	0	1	0.0448046	0.0435134	IRI	hyper_Down
MUC5B	-13.8427	0.00171382	0.27546	0.0217694	cg20911165	0.12597	0.0409918	0	1	OHP	hyper_Down
RAF1	-1.37536	0.00171711	0.275376	0.0217694	cg09856107	0	1	-0.149379	0.0134802	IRI	hypo_UP
C2orf67	-35.4815	0.00170743	0.275623	0.0217694	cg22385827	0.0614429	0.0303249	0.0626066	0.0214124	BOTH	hyper_Down
ZWILCH	-32.8125	0.00171982	0.275307	0.0217694	cg27515681	0	1	0.0814162	0.0313705	IRI	hyper_Down
KLHL8	-1.81714	0.00173878	0.274828	0.0219684	cg03926751	0	1	0.126585	0.0274772	IRI	hyper_Down
NR1H3	-2.09093	0.00175418	0.274443	0.0220351	cg22207207	0	1	0.0970097	0.012847	IRI	hyper_Down
TRPM5	-10.6362	0.00175705	0.274372	0.0220351	cg26103489	0.202421	0.00112101	0	1	OHP	hyper_Down
SH2D3C	-2.73106	0.00175103	0.274522	0.0220351	cg24545967	-0.123888	0.037155	0	1	OHP	hypo_UP
PKP1	-6.00576	0.00175708	0.274371	0.0220351	cg12611449	0.165915	0.00791997	0	1	OHP	hyper_Down
GNPNAT1	-43.0824	0.00178257	0.273741	0.0223134	cg18554485	0	1	-0.0585647	0.0292966	IRI	hypo_UP
SIRT5	-30.6792	0.00179228	0.273504	0.0223935	cg26753137	0.0854405	0.00676731	0.0793609	0.0204511	BOTH	hyper_Down
SERINC5	-4.33742	0.00181216	0.273021	0.0226002	cg19683073	0.14902	0.0224618	0	1	OHP	hyper_Down
APAF1	-144.684	0.00182147	0.272797	0.0226746	cg18957484	0	1	0.0131137	0.0385152	IRI	hyper_Down
GCNT3	-5.18669	0.00183507	0.272471	0.022802	cg05289698	-0.102439	0.0194931	0	1	OHP	hypo_UP
FLI1	-1.696	0.00184544	0.272224	0.0228889	cg19897940	0	1	-0.203044	0.00869437	IRI	hypo_UP
MYEOV	-9.10164	0.00188649	0.27126	0.0233126	cg22779330	0.103032	0.0436957	0	1	OHP	hyper_Down
PCDHB2	-3.77971	0.00188371	0.271325	0.0233126	cg11182018	-0.136032	0.0137881	0	1	OHP	hypo_UP
SFRS13B	-4.95408	0.00189199	0.271132	0.0233221	cg22363327	-0.196268	0.000288553	0	1	OHP	hypo_UP
MATK	-5.36123	0.00189414	0.271082	0.0233221	cg22963915	-0.158522	0.00896038	0	1	OHP	hypo_UP
C3orf67	-5.32343	0.0019028	0.270882	0.0233861	cg19103398	0.11359	0.0405238	0	1	OHP	hyper_Down
ZNF702P	-6.16703	0.00191076	0.270699	0.0234414	cg24310677	0	1	0.0923047	0.00759091	IRI	hyper_Down
TTC12	-20.1378	0.00194523	0.269915	0.0238211	cg13356117	-0.105654	0.0125767	0	1	OHP	hypo_UP
DACH1	-62.817	0.00196935	0.269373	0.0240296	cg18041207	0.0665133	0.0131477	0.132036	0.00123518	BOTH	hyper_Down
RDH16	-8.41229	0.00196909	0.269379	0.0240296	cg19772651	0.125803	0.0282086	0	1	OHP	hyper_Down
FAM176A	-3.66761	0.00198763	0.268967	0.0241655	cg06696800	0	1	-0.187719	0.0271694	IRI	hypo_UP
AGT	-5.05823	0.00198484	0.269029	0.0241655	cg26882410	-0.0744521	0.00797363	0	1	OHP	hypo_UP
BIN1	-6.843	0.00199489	0.268807	0.0241671	cg07774478	0	1	0.078378	0.0123064	IRI	hyper_Down
SMC5	-11.3438	0.00199212	0.268868	0.0241671	cg14353079	0.0756902	0.0395176	0	1	OHP	hyper_Down
CCDC106	-3.13312	0.00203541	0.267923	0.0246139	cg12582959	0	1	-0.223811	0.040715	IRI	hypo_UP
TNNT2	-7.83294	0.00204288	0.267761	0.0246602	cg18692273	0.183286	0.0144392	0	1	OHP	hyper_Down
MEP1A	-8.70906	0.00206394	0.26731	0.0248595	cg02449202	0.144588	0.0398928	0.148788	0.0432365	BOTH	hyper_Down
VSNL1	-4.1778	0.00206673	0.26725	0.0248595	cg20176388	0	1	-0.183151	0.0233736	IRI	hypo_UP
ADCY4	-1.76794	0.00209145	0.266727	0.0250486	cg12265829	0.202628	0.0268221	0	1	OHP	hyper_Down
FAM83A	-12.4045	0.00209179	0.266719	0.0250486	cg23067535	0	1	-0.149527	0.0359449	IRI	hypo_UP
INA	-10.8973	0.00209355	0.266683	0.0250486	cg00824018	-0.175838	0.0185763	0	1	OHP	hypo_UP
SIX2	-7.46046	0.00211174	0.266301	0.0252216	cg05136263	0	1	-0.180306	0.00873062	IRI	hypo_UP
C6orf174	-3.65748	0.00214312	0.265651	0.0255514	cg12695797	-0.176157	0.0238688	0	1	OHP	hypo_UP
CYP4F12	-10.3632	0.00215697	0.265367	0.0256714	cg23080427	0.124364	0.020243	0	1	OHP	hyper_Down
CAMKK2	-4.13371	0.00217619	0.264975	0.0258546	cg12270129	-0.059941	0.0486619	0	1	OHP	hypo_UP
ASB16	-8.12668	0.00219088	0.264678	0.0259836	cg16988970	0.127385	0.014217	0	1	OHP	hyper_Down
LY6G5C	-10.2813	0.00221402	0.264214	0.0262122	cg14463529	0	1	-0.0546891	0.04591	IRI	hypo_UP
POLG2	-8.15027	0.0022276	0.263944	0.0263118	cg22507354	0	1	0.0737877	0.0469658	IRI	hyper_Down
ANO7	-14.6726	0.00223021	0.263892	0.0263118	cg18861762	0.13729	0.0209635	0	1	OHP	hyper_Down
HYDIN	-4.85224	0.0022438	0.263624	0.0264261	cg20977864	0	1	0.140739	0.0154676	IRI	hyper_Down
NARG2	-2.28815	0.00225001	0.263502	0.0264532	cg21667061	0.0888691	0.0464998	0	1	OHP	hyper_Down
TWIST1	-6.19137	0.00227975	0.262921	0.0267565	cg14515453	-0.168737	0.0300204	0	1	OHP	hypo_UP
VIL1	-4.71169	0.00230472	0.262439	0.0270028	cg10223061	0.250375	0.00467307	0.1614	0.0425565	BOTH	hyper_Down
GPT	-5.33441	0.00232228	0.262103	0.0271376	cg00280345	0.139594	0.00700588	0	1	OHP	hyper_Down
MAPK8	-4.99653	0.00232425	0.262065	0.0271376	cg19612574	-0.0620031	0.0247616	0	1	OHP	hypo_UP
UBAC2	-1.42418	0.00233078	0.261941	0.027167	cg11501364	0.16485	0.00678293	0	1	OHP	hyper_Down
ZNF620	-3.63398	0.00237434	0.261121	0.0276272	cg07448319	0.137068	0.0298304	0	1	OHP	hyper_Down
FAM164C	-7.35375	0.00239251	0.260783	0.0277101	cg13783444	0.0748181	0.0309117	0	1	OHP	hyper_Down
SERPINE2	-4.35124	0.00239783	0.260685	0.0277101	cg00514407	0.069082	0.0488171	0	1	OHP	hyper_Down
C1orf144	-47.1234	0.00238639	0.260897	0.0277101	cg23269169	0.0593282	0.0202698	0	1	OHP	hyper_Down
ARHGAP27	-2.57339	0.00239559	0.260726	0.0277101	cg25246246	0.123271	0.0362594	0	1	OHP	hyper_Down
FMN1	-7.04418	0.00243042	0.260086	0.0280009	cg19161424	0.139974	0.00274619	0	1	OHP	hyper_Down
BCL2L14	-4.69615	0.00243127	0.26007	0.0280009	cg24921858	0.149331	0.0040852	0	1	OHP	hyper_Down
NHP2	-1.96944	0.00245531	0.259634	0.0281343	cg00273124	0.140029	0.0194344	0	1	OHP	hyper_Down
GDF10	-6.42832	0.00244876	0.259752	0.0281343	cg20186445	0.163806	0.0242082	0	1	OHP	hyper_Down
TRIM15	-13.5774	0.0024519	0.259695	0.0281343	cg06051311	0.113848	0.0269677	0	1	OHP	hyper_Down
ZC3H13	-26.0357	0.0024618	0.259517	0.028161	cg11075937	0	1	0.0720381	0.0338376	IRI	hyper_Down
MYL5	-4.32076	0.00246636	0.259434	0.0281656	cg21254883	0.134406	0.00418289	0	1	OHP	hyper_Down
RNASEH2B	-75.7757	0.00247444	0.259289	0.0282103	cg26847093	0	1	0.028489	0.0223271	IRI	hyper_Down
SLA2	-4.008	0.0024838	0.259121	0.0282695	cg03841065	0	1	-0.127397	0.0294215	IRI	hypo_UP
COMT	-3.60132	0.00249101	0.258993	0.0283039	cg07579946	0.111914	0.0191346	0	1	OHP	hyper_Down
ALDH1L1	-9.00401	0.00249697	0.258887	0.028324	cg07330230	0.135291	0.0266011	0	1	OHP	hyper_Down
GPRIN3	-3.27389	0.00250423	0.258758	0.028359	cg22558389	-0.139875	0.00520388	0	1	OHP	hypo_UP
ARFGEF1	-39.1063	0.00259639	0.257151	0.0293046	cg21935385	0.0510396	0.0426967	0	1	OHP	hyper_Down
RNF157	-3.08293	0.00259391	0.257193	0.0293046	cg16571786	0.137351	0.0462986	0	1	OHP	hyper_Down
PLEKHG4	-4.38196	0.00261984	0.256751	0.0295201	cg01378158	0.146205	0.012279	0	1	OHP	hyper_Down
PCDH8	-6.63174	0.00263831	0.256438	0.0295805	cg07847863	0	1	-0.20821	0.0378512	IRI	hypo_UP
GFPT1	-2.98858	0.00263491	0.256495	0.0295805	cg06845268	0.145864	0.0457426	0	1	OHP	hyper_Down
PIK3CG	-2.82138	0.00263538	0.256487	0.0295805	cg00510718	-0.169689	0.0024665	0	1	OHP	hypo_UP
ABHD2	-11.0591	0.0026447	0.25633	0.0296032	cg25156843	-0.0858487	0.0211891	0	1	OHP	hypo_UP
KIF5B	-3.38461	0.00268865	0.255596	0.0299959	cg00686595	-0.0864649	0.0490524	0	1	OHP	hypo_UP
PRSS3	-6.0436	0.00268568	0.255645	0.0299959	cg14369648	0	1	-0.149315	0.00690679	IRI	hypo_UP
ELMO1	-1.507	0.00270725	0.255289	0.0301537	cg25472353	0.131752	0.0290456	0	1	OHP	hyper_Down
SPDEF	-10.3762	0.00273155	0.25489	0.0303745	cg07705908	0.127986	0.0217172	0	1	OHP	hyper_Down
KRT13	-10.3134	0.00278799	0.253978	0.0309513	cg09221478	0	1	-0.150976	0.0306984	IRI	hypo_UP
F7	-15.7303	0.0028086	0.253649	0.030977	cg23772843	0.139554	0.00323577	0	1	OHP	hyper_Down
VPS8	-26.1454	0.0028052	0.253703	0.030977	cg06026548	0.0637621	0.0169926	0.0666764	0.0334458	BOTH	hyper_Down
DDX27	-39.1874	0.0027973	0.253829	0.030977	cg24910938	0.0359852	0.0305567	0	1	OHP	hyper_Down
NUP43	-12.6268	0.00280729	0.25367	0.030977	cg26675382	0.0794239	0.037799	0	1	OHP	hyper_Down
ADAM8	-5.89437	0.00285555	0.252908	0.0314436	cg00805360	0	1	-0.177485	0.0378131	IRI	hypo_UP
HS3ST1	-14.6755	0.00286769	0.252719	0.031526	cg13735282	0	1	-0.048454	0.0237696	IRI	hypo_UP
SNX13	-14.808	0.00289397	0.252311	0.0317217	cg04222920	0	1	0.0866441	0.0260049	IRI	hyper_Down
MED26	-2.06855	0.00289486	0.252297	0.0317217	cg19390582	0.137318	0.00416077	0	1	OHP	hyper_Down
HOXB8	-6.17857	0.00290823	0.252091	0.0317654	cg03107393	0.134579	0.00132081	0	1	OHP	hyper_Down
LRRIQ4	-6.44884	0.00290583	0.252128	0.0317654	cg18155853	0.203184	0.00655536	0.130392	0.0286519	BOTH	hyper_Down
AK3	-39.4932	0.00291593	0.251973	0.0317982	cg25282780	0.0358143	0.0376937	0	1	OHP	hyper_Down
C20orf132	-305.044	0.00292581	0.251822	0.0318546	cg02480104	-0.0238806	0.0376483	0	1	OHP	hypo_UP
LGALS3	-2.94637	0.00293198	0.251728	0.0318705	cg04260307	0	1	0.136364	0.0456225	IRI	hyper_Down
MMP17	-3.53009	0.00294206	0.251574	0.0318781	cg13488395	0	1	0.163853	0.0285621	IRI	hyper_Down
FBXL4	-1.27729	0.00294209	0.251574	0.0318781	cg19290902	0.103381	0.0206988	0	1	OHP	hyper_Down
GNG4	-10.7375	0.00297495	0.251076	0.0321743	cg01712686	0	1	-0.0753688	0.0290414	IRI	hypo_UP
SEPHS2	-0.931795	0.00297893	0.251017	0.0321743	cg01371233	0	1	0.207445	0.023172	IRI	hyper_Down
UCA1	-6.68857	0.00300309	0.250655	0.0323836	cg18352648	-0.116231	0.00896177	0	1	OHP	hypo_UP
PRC1	-91.4857	0.00302596	0.250315	0.0325784	cg24095889	0	1	-0.061792	0.0134299	IRI	hypo_UP
GPC2	-19.9849	0.00303428	0.250192	0.032616	cg09865339	-0.0325773	0.00391252	0	1	OHP	hypo_UP
ZNF830	-3.8059	0.00305097	0.249946	0.0327435	cg06069179	0	1	-0.0620034	0.0361284	IRI	hypo_UP
FAM46C	-8.99712	0.00307103	0.249652	0.032878	cg23098693	0	1	-0.112124	0.0493308	IRI	hypo_UP
REEP1	-5.13521	0.00307321	0.249621	0.032878	cg26886277	0.184631	0.00141163	0	1	OHP	hyper_Down
SFT2D3	-1.50378	0.00308709	0.249419	0.032969	cg03339817	0	1	0.204542	0.0194928	IRI	hyper_Down
SURF2	-3.23054	0.00309145	0.249355	0.032969	cg25307641	0.117974	0.0282068	0	1	OHP	hyper_Down
FASTKD5	-1.78727	0.00310242	0.249197	0.0330339	cg23973801	0.150461	0.0301774	0	1	OHP	hyper_Down
SSH3	-2.7725	0.00313511	0.248726	0.0333296	cg20705781	0.0899967	0.035276	0	1	OHP	hyper_Down
ART4	-4.60324	0.00314723	0.248553	0.033406	cg19532939	-0.0983033	0.0323177	0	1	OHP	hypo_UP
LOC100126784	-6.56438	0.00316915	0.248242	0.0335861	cg23501051	0	1	-0.178307	0.039065	IRI	hypo_UP
PRR15L	-4.46848	0.00318976	0.247951	0.0337516	cg03496533	0.110336	0.0397251	0	1	OHP	hyper_Down
GUCA2A	-7.4685	0.00319753	0.247841	0.0337811	cg05398883	0.219545	0.0010868	0	1	OHP	hyper_Down
SLC7A9	-9.415	0.00321229	0.247634	0.0338842	cg08836353	0.226247	0.00349669	0	1	OHP	hyper_Down
QPCT	-4.68968	0.00323525	0.247315	0.0340204	cg09386458	0.169786	0.0123089	0	1	OHP	hyper_Down
KCTD14	-3.26894	0.0032326	0.247351	0.0340204	cg11550547	0.136411	0.0226969	0	1	OHP	hyper_Down
ARHGAP25	-3.75441	0.00324376	0.247197	0.0340569	cg15258980	-0.107588	0.0450965	0	1	OHP	hypo_UP
ELTD1	-3.18639	0.00326814	0.24686	0.0342069	cg04360793	-0.182964	0.018047	0	1	OHP	hypo_UP
A1CF	-5.45346	0.00326695	0.246876	0.0342069	cg24411946	0.132688	0.0186042	0	1	OHP	hyper_Down
MGST1	-3.78281	0.00328047	0.246691	0.034283	cg10449466	0	1	0.101843	0.0352896	IRI	hyper_Down
TTC14	-4.48196	0.00329178	0.246536	0.0343329	cg10459387	0	1	-0.109246	0.0298332	IRI	hypo_UP
IQCH	-10.5725	0.00329539	0.246487	0.0343329	cg04286959	0.0638399	0.0496759	0	1	OHP	hyper_Down
AP1B1	-85.2722	0.00330538	0.246351	0.034384	cg08693206	-0.0400473	0.0147485	0	1	OHP	hypo_UP
GALE	-3.75711	0.00334181	0.245857	0.0347098	cg25203007	0.139341	0.0238356	0	1	OHP	hyper_Down
DOK3	-3.71016	0.0033658	0.245535	0.034852	cg01278291	-0.125891	0.0408748	0	1	OHP	hypo_UP
EVI2A	-4.11612	0.00336549	0.24554	0.034852	cg22473770	-0.0864596	0.0439056	0	1	OHP	hypo_UP
SCNN1B	-30.2279	0.00340907	0.24496	0.03519	cg03983589	0	1	-0.0388072	0.0235802	IRI	hypo_UP
PPP4C	-0.961211	0.00341404	0.244895	0.03519	cg21742836	0	1	0.213152	0.0020539	IRI	hyper_Down
ARHGEF10L	-2.29185	0.00341315	0.244907	0.03519	cg09854011	0.265304	0.000926445	0	1	OHP	hyper_Down
LRRC16B	-35.9329	0.00342547	0.244744	0.0352542	cg01746514	0	1	-0.0453378	0.0413579	IRI	hypo_UP
CCDC17	-7.10919	0.00345503	0.244357	0.0355045	cg15705203	-0.118483	0.0105319	0	1	OHP	hypo_UP
AKR1B1	-2.49605	0.00347398	0.244111	0.0355912	cg04663564	0.13381	0.0206192	0	1	OHP	hyper_Down
ARPC1B	-7.05483	0.00347095	0.24415	0.0355912	cg26606327	0	1	-0.0938207	0.0330616	IRI	hypo_UP
LOC652276	-166.051	0.00350242	0.243743	0.0357739	cg02512202	0	1	0.0327387	0.0198659	IRI	hyper_Down
RANGAP1	-28.7536	0.00350766	0.243676	0.0357739	cg27572240	0	1	-0.0760848	0.0405363	IRI	hypo_UP
PLB1	-2.51227	0.00349806	0.243799	0.0357739	cg05519105	0.313043	0.00127164	0	1	OHP	hyper_Down
WDR67	-2.08206	0.0035377	0.243291	0.036026	cg07275979	0	1	0.197192	0.0227205	IRI	hyper_Down
SDCBP2	-5.27021	0.00356295	0.24297	0.0362286	cg08443357	0.127358	0.016593	0	1	OHP	hyper_Down
TM4SF5	-12.2655	0.00357945	0.242762	0.0363419	cg27488095	0.134728	0.0062969	0	1	OHP	hyper_Down
CLMN	-2.83237	0.00361454	0.242322	0.0366432	cg21182196	0.156532	0.0242881	0	1	OHP	hyper_Down
SLC2A8	-4.14808	0.0036261	0.242177	0.0367055	cg00114012	0.188167	0.0290487	0	1	OHP	hyper_Down
TACC2	-2.18038	0.00366714	0.241669	0.0370655	cg04406111	0.175541	0.0103418	0	1	OHP	hyper_Down
FANK1	-5.44119	0.00372111	0.241009	0.037555	cg11784437	-0.107257	0.00692928	0	1	OHP	hypo_UP
BEND4	-5.6236	0.00374149	0.240762	0.0377044	cg19009280	0	1	-0.161656	0.0141927	IRI	hypo_UP
HOXB7	-18.4205	0.00376698	0.240455	0.0379049	cg09357097	0	1	-0.0883582	0.0207597	IRI	hypo_UP
GPR132	-4.3148	0.00381207	0.239917	0.0382403	cg14359680	-0.128555	0.044959	0	1	OHP	hypo_UP
ZNF785	-4.27349	0.00381649	0.239864	0.0382403	cg06114471	0	1	0.128688	0.000425781	IRI	hyper_Down
SLC23A3	-3.27846	0.00381726	0.239855	0.0382403	cg27264181	0.0995361	0.038873	0	1	OHP	hyper_Down
SPN	-3.13534	0.00384696	0.239504	0.038481	cg16644366	0	1	-0.178346	0.0437441	IRI	hypo_UP
ACSS3	-4.53865	0.00386934	0.239242	0.0386208	cg11659501	-0.266193	0.00312531	0	1	OHP	hypo_UP
TMEM52	-10.6823	0.00387234	0.239207	0.0386208	cg22536775	0	1	-0.136799	0.0335921	IRI	hypo_UP
C12orf23	-5.9759	0.00388228	0.239091	0.0386438	cg17433546	-0.068107	0.0480646	0	1	OHP	hypo_UP
GPR172A	-4.2898	0.00388606	0.239046	0.0386438	cg16628918	0.122249	0.0478809	0	1	OHP	hyper_Down
KRT5	-13.1851	0.00392827	0.238557	0.0390062	cg16353632	0	1	-0.189067	0.0180858	IRI	hypo_UP
QPCTL	-10.2715	0.00394761	0.238335	0.0391325	cg14726229	0.0894211	0.0161209	0	1	OHP	hyper_Down
TTC23	-1.54796	0.00395254	0.238278	0.0391325	cg16052317	0.0732654	0.0351613	0	1	OHP	hyper_Down
URGCP	-2.31617	0.00402817	0.237419	0.039823	cg27180994	0	1	-0.127519	0.01606	IRI	hypo_UP
FGGY	-71.0232	0.00405886	0.237074	0.040068	cg18108087	0	1	-0.0470854	0.0244133	IRI	hypo_UP
MST1R	-11.1679	0.00409063	0.236721	0.0403228	cg27360567	0	1	-0.0687988	0.015429	IRI	hypo_UP
PPP1R9A	-13.7046	0.00411371	0.236465	0.0404914	cg10111450	0.0643949	0.026055	0	1	OHP	hyper_Down
ATP10A	-2.18013	0.00412532	0.236337	0.0405467	cg18194306	-0.191903	0.0175802	0	1	OHP	hypo_UP
FARP2	-1.52208	0.00415342	0.236029	0.0407638	cg05515866	0.162446	0.00423708	0	1	OHP	hyper_Down
RBM24	-5.18341	0.00422375	0.235266	0.0413939	cg14466942	0.15314	0.0299757	0	1	OHP	hyper_Down
BCL11A	-59.2566	0.0042694	0.234778	0.0417414	cg13500074	0.0646001	0.0130984	0.0902181	0.00572265	BOTH	hyper_Down
GNAI3	-47.4657	0.00427152	0.234755	0.0417414	cg07502066	0	1	-0.0776436	0.00564094	IRI	hypo_UP
ARC	-9.66255	0.00433449	0.234089	0.0422956	cg19438565	0	1	-0.0471362	0.0280069	IRI	hypo_UP
ENO1	-1.49142	0.00438019	0.233612	0.04268	cg06972019	-0.212978	0.00963964	0	1	OHP	hypo_UP
NIPAL3	-35.9929	0.004388	0.233531	0.0426947	cg20279402	0.0324075	0.048273	0	1	OHP	hyper_Down
UGT8	-1.861	0.00439608	0.233447	0.042712	cg12931707	0.152843	0.026168	0	1	OHP	hyper_Down
GTF2F2	-114.335	0.00440654	0.233339	0.0427523	cg00505997	-0.0841716	0.0375652	0	1	OHP	hypo_UP
MTIF3	-35.761	0.00449912	0.232392	0.0435881	cg16161848	0.0566704	0.0139525	0.0410155	0.0305415	BOTH	hyper_Down
STK38L	-2.07274	0.00451534	0.232228	0.043672	cg14579651	-0.0971236	0.0317792	0	1	OHP	hypo_UP
TFF3	-6.98165	0.00452069	0.232174	0.043672	cg20488657	0.177681	0.0297016	0	1	OHP	hyper_Down
FUT2	-2.24596	0.00456294	0.23175	0.0440174	cg08873673	0.241865	0.000197675	0	1	OHP	hyper_Down
ZNF704	-6.18983	0.0045988	0.231393	0.0443003	cg12077319	0.097387	0.0482673	0	1	OHP	hyper_Down
TMEM63B	-1.63296	0.00462506	0.231134	0.0444899	cg02162453	0.126434	0.0306037	0	1	OHP	hyper_Down
NFATC2	-4.89941	0.00463551	0.231031	0.0445206	cg00401091	0.0806506	0.0471449	0	1	OHP	hyper_Down
MT3	-5.7301	0.00464664	0.230921	0.0445206	cg06120945	0.194598	0.0321997	0	1	OHP	hyper_Down
ZNF480	-4.02211	0.00464798	0.230908	0.0445206	cg24193383	0.0919149	0.0315166	0	1	OHP	hyper_Down
PEBP1	-2.20935	0.00466698	0.230722	0.0446395	cg06417225	0	1	0.0793042	0.0306836	IRI	hyper_Down
GOSR1	-7.28805	0.0046807	0.230588	0.0446446	cg00940577	0	1	-0.215194	0.0152395	IRI	hypo_UP
ZNF26	-47.1955	0.0046779	0.230615	0.0446446	cg05754408	0.0442772	0.049962	0	1	OHP	hyper_Down
VSIG2	-10.1479	0.00469958	0.230404	0.0447617	cg23730696	0.153056	0.0447479	0	1	OHP	hyper_Down
HOXA7	-32.3976	0.00470699	0.230332	0.0447693	cg23432345	0	1	-0.0449254	0.0404816	IRI	hypo_UP
CLDN5	-2.47176	0.00471917	0.230214	0.0447728	cg00811132	-0.277679	0.00338908	0	1	OHP	hypo_UP
ALDH3B1	-3.79817	0.00472058	0.230201	0.0447728	cg16313944	0.159845	0.0269423	0	1	OHP	hyper_Down
CLU	-7.07287	0.00475418	0.229877	0.0450284	cg12729838	-0.105868	0.0268521	0	1	OHP	hypo_UP
PANK2	-99.9281	0.00477424	0.229684	0.0451552	cg15680975	0	1	-0.0570711	0.0122651	IRI	hypo_UP
KLHDC8B	-3.79733	0.00480467	0.229394	0.0453783	cg04005725	-0.0524315	0.0216886	0	1	OHP	hypo_UP
ETS2	-6.44186	0.00481792	0.229268	0.0453783	cg15892280	0.106284	0.0304738	0	1	OHP	hyper_Down
PCDHB3	-4.5142	0.00481234	0.229321	0.0453783	cg01862688	-0.0902032	0.0265617	0	1	OHP	hypo_UP
PDSS1	-3.15429	0.00489654	0.228529	0.0460546	cg22901940	0	1	0.151242	0.011482	IRI	hyper_Down
PCDHA2	-9.0306	0.00493338	0.228186	0.0463368	cg07035961	-0.0974483	0.023077	0	1	OHP	hypo_UP
CCDC102A	-3.08165	0.00495182	0.228015	0.0464456	cg05941540	0	1	-0.059083	0.0425394	IRI	hypo_UP
NPAS2	-2.2258	0.00499973	0.227575	0.0466366	cg02365780	0.101147	0.0177802	0	1	OHP	hyper_Down
SULT2B1	-7.07786	0.00498312	0.227727	0.0466366	cg03039843	0.181302	0.00560239	0	1	OHP	hyper_Down
ZNF775	-1.87026	0.00499613	0.227608	0.0466366	cg07999732	0.208999	0.00987603	0	1	OHP	hyper_Down
ITPRIP	-1.83347	0.00499867	0.227584	0.0466366	cg25552843	-0.174458	0.0444163	-0.190599	0.0137478	BOTH	hypo_UP
COL9A3	-6.10231	0.00505506	0.227071	0.0470232	cg10092867	0	1	0.195641	0.00651044	IRI	hyper_Down
RNF114	-64.6514	0.00504981	0.227118	0.0470232	cg04747993	0.0265713	0.0213834	0	1	OHP	hyper_Down
SKIV2L2	-14.8009	0.00511702	0.226513	0.0474691	cg22127314	0.0566511	0.00187163	0.0438041	0.0377375	BOTH	hyper_Down
B4GALNT4	-8.22004	0.00511403	0.22654	0.0474691	cg24194132	0.184977	0.0293056	0	1	OHP	hyper_Down
C1orf51	-4.11521	0.00518706	0.22589	0.0480531	cg09563216	0	1	-0.18464	0.029629	IRI	hypo_UP
MKS1	-1.55637	0.00519849	0.225789	0.0480931	cg20903900	0	1	0.155033	0.0206049	IRI	hyper_Down
CANT1	-2.70505	0.00523422	0.225475	0.0483396	cg14004678	0.139019	0.00491583	0	1	OHP	hyper_Down
OXCT1	-9.08363	0.00523941	0.22543	0.0483396	cg20405584	0	1	-0.113798	0.0093692	IRI	hypo_UP
PSPH	-2.1057	0.00525449	0.225298	0.0484128	cg20823137	0.180715	0.00844662	0	1	OHP	hyper_Down
GRIN2A	-5.48144	0.0053173	0.224753	0.0489249	cg00518386	-0.201588	0.0258895	0	1	OHP	hypo_UP
TFF1	-7.67748	0.00534299	0.224532	0.0490946	cg01886855	0.211176	0.00415718	0	1	OHP	hyper_Down
SYN3	-5.51332	0.00538238	0.224195	0.049256	cg00901980	0.192119	0.0251084	0	1	OHP	hyper_Down
EDARADD	-3.87369	0.00538207	0.224197	0.049256	cg09809672	-0.106925	0.0327028	0	1	OHP	hypo_UP
TMEM139	-2.03838	0.0053695	0.224305	0.049256	cg08261841	0.237606	0.00386192	0	1	OHP	hyper_Down
KCNK17	-4.52826	0.00545762	0.223557	0.0498772	cg02611419	0.144846	0.0230218	0	1	OHP	hyper_Down
