# Supplementary material for: Novel Epigenetic Eight-Gene Signature Predictive of Poor Prognosis and MSI-Like Phenotype in Human Metastatic Colorectal Carcinomas
Source: Cancers (Basel). 2021 Jan 5;13(1):158. doi: 10.3390/cancers13010158 (PMC7796477; doi:10.3390/cancers13010158)
Supplement: Supplementary file 1 [file cancers-13-00158-s001.zip › Supplementary information/Supplementary datasets/DatasetS4_report_NEW_CROSS_genes_HYPER.xlsx]

## Sheet: TCGA
Intersections	Observed.Overlap	Expected.Overlap	P.value
GSE48684	7744
TCGA	2933
TCGA & GSE48684	2139	1132.37	0

## Sheet: GSE48684
Intersections	Observed.Overlap	Expected.Overlap	P.value
inHouse	1614
TCGA	2933
TCGA & inHouse	669	236.009	9.93283e-169

## Sheet: inHouse
Intersections	Observed.Overlap	Expected.Overlap	P.value
GSE48684	7744
inHouse	1614
inHouse & GSE48684	1312	623.134	1.59799e-294
