# Supplementary material for: Novel Epigenetic Eight-Gene Signature Predictive of Poor Prognosis and MSI-Like Phenotype in Human Metastatic Colorectal Carcinomas
Source: Cancers (Basel). 2021 Jan 5;13(1):158. doi: 10.3390/cancers13010158 (PMC7796477; doi:10.3390/cancers13010158)
Supplement: Supplementary file 1 [file cancers-13-00158-s001.zip › Supplementary information/Supplementary datasets/DatasetS5_report_NEW_GSE48684_inHouse_RES_enrich_HYPER.xlsx]

## Sheet: H
Intersections

## Sheet: GO
Intersections

## Sheet: Position
Intersections

## Sheet: Motif
Intersections

## Sheet: Pathways
Intersections

## Sheet: Immuno
Intersections
