# Supplementary material for: Novel Epigenetic Eight-Gene Signature Predictive of Poor Prognosis and MSI-Like Phenotype in Human Metastatic Colorectal Carcinomas
Source: Cancers (Basel). 2021 Jan 5;13(1):158. doi: 10.3390/cancers13010158 (PMC7796477; doi:10.3390/cancers13010158)
Supplement: Supplementary file 1 [file cancers-13-00158-s001.zip › Supplementary information/Supplementary datasets/DatasetS6_report_NEW_inHouse_TCGA_RES_enrich_HYPER.xlsx]

## Sheet: H
Intersections	Observed.Overlap	Expected.Overlap	P.value	Elements
inHouse	7			HALLMARK_COAGULATION, HALLMARK_EPITHELIAL_MESENCHYMAL_TRANSITION, HALLMARK_ESTROGEN_RESPONSE_EARLY, HALLMARK_ESTROGEN_RESPONSE_LATE, HALLMARK_KRAS_SIGNALING_DN, HALLMARK_KRAS_SIGNALING_UP, HALLMARK_XENOBIOTIC_METABOLISM
TCGA	8			HALLMARK_APICAL_JUNCTION, HALLMARK_EPITHELIAL_MESENCHYMAL_TRANSITION, HALLMARK_ESTROGEN_RESPONSE_EARLY, HALLMARK_HEDGEHOG_SIGNALING, HALLMARK_KRAS_SIGNALING_DN, HALLMARK_MYOGENESIS, HALLMARK_PANCREAS_BETA_CELLS, HALLMARK_WNT_BETA_CATENIN_SIGNALING
TCGA & inHouse	3	1.12	0.0712932	HALLMARK_EPITHELIAL_MESENCHYMAL_TRANSITION, HALLMARK_ESTROGEN_RESPONSE_EARLY, HALLMARK_KRAS_SIGNALING_DN

## Sheet: GO
Intersections	Observed.Overlap	Expected.Overlap	P.value	Elements
inHouse	528			GO_3_5_CYCLIC_GMP_PHOSPHODIESTERASE_ACTIVITY, GO_ACETYLGALACTOSAMINYLTRANSFERASE_ACTIVITY, GO_ACID_SECRETION, GO_ACROSOME_REACTION, GO_ACTIN_BASED_CELL_PROJECTION, GO_ACTIN_CYTOSKELETON, GO_ACTIN_FILAMENT, GO_ACTIN_FILAMENT_BASED_PROCESS, GO_ACTIN_FILAMENT_BINDING, GO_ACTIN_FILAMENT_BUNDLE, GO_ACTOMYOSIN, GO_ADENYLATE_CYCLASE_INHIBITING_G_PROTEIN_COUPLED_RECEPTOR_SIGNALING_PATHWAY, GO_ADENYLATE_C…
TCGA	1101			GO_ACID_SECRETION, GO_ACTIN_BASED_CELL_PROJECTION, GO_ACTIN_FILAMENT_BASED_MOVEMENT, GO_ACTIN_FILAMENT_BINDING, GO_ACTIN_MEDIATED_CELL_CONTRACTION, GO_ACTION_POTENTIAL, GO_ACTIVATING_TRANSCRIPTION_FACTOR_BINDING, GO_ACTIVATION_OF_ADENYLATE_CYCLASE_ACTIVITY, GO_ACTIVATION_OF_MAPK_ACTIVITY, GO_ACTIVATION_OF_PROTEIN_KINASE_ACTIVITY, GO_ACTIVATION_OF_PROTEIN_KINASE_B_ACTIVITY, GO_ACTIVE_ION_TRANSMEMB…
TCGA & inHouse	290	98.2471	1.27731e-87	GO_ACID_SECRETION, GO_ACTIN_BASED_CELL_PROJECTION, GO_ACTIN_FILAMENT_BINDING, GO_ADENYLATE_CYCLASE_INHIBITING_G_PROTEIN_COUPLED_RECEPTOR_SIGNALING_PATHWAY, GO_ADENYLATE_CYCLASE_MODULATING_G_PROTEIN_COUPLED_RECEPTOR_SIGNALING_PATHWAY, GO_ALCOHOL_BINDING, GO_AMINO_ACID_TRANSMEMBRANE_TRANSPORTER_ACTIVITY, GO_ANION_TRANSPORT, GO_ANTERIOR_POSTERIOR_PATTERN_SPECIFICATION, GO_APICAL_PART_OF_CELL, GO_API…

## Sheet: Position
Intersections	Observed.Overlap	Expected.Overlap	P.value	Elements
inHouse	20			chr11p15, chr11q22, chr11q24, chr12q21, chr13q12, chr13q13, chr13q34, chr18q22, chr20p13, chr20q13, chr2p23, chr2q37, chr3q27, chr3q29, chr4p15, chr5q35, chr6p21, chr6q12, chr6q26, chr7q33
TCGA	21			chr10q21, chr10q26, chr11p13, chr12q12, chr13q12, chr13q14, chr13q31, chr13q34, chr1q41, chr20p13, chr20q13, chr4p12, chr5p14, chr5p15, chr6p21, chr6q12, chr6q27, chr7p22, chr7q21, chr7q36, chr8q23
TCGA & inHouse	6	1.28834	0.000739023	chr13q12, chr13q34, chr20p13, chr20q13, chr6p21, chr6q12

## Sheet: Motif
Intersections	Observed.Overlap	Expected.Overlap	P.value	Elements
inHouse	154			AAAYRNCTG_UNKNOWN, ACAWYAAAG_UNKNOWN, ACTGTGA_MIR27A_MIR27B, AFP1_Q6, AGCYRWTTC_UNKNOWN, AP1_01, AP1_Q2_01, AP1_Q4_01, AP1_Q6, AP1_Q6_01, AP1FJ_Q2, AP3_Q6, AR_Q2, AREB6_03, AREB6_04, ARP1_01, ATGCACG_MIR517B, BACH1_01, BACH2_01, BRN2_01, CAGCAGG_MIR370, CAGCTG_AP4_Q5, CART1_01, CCCAGAG_MIR326, CDC5_01, CDP_01, CDX2_Q5, CEBP_01, CEBP_C, CEBP_Q2, CEBP_Q2_01, CEBP_Q3, CEBPA_01, CEBPDELTA_Q6, CEBPGAM…
TCGA	384			AAANWWTGC_UNKNOWN, AAAYRNCTG_UNKNOWN, AACATTC_MIR4093P, AAGCAAT_MIR137, AAGCACA_MIR218, AAGCACT_MIR520F, ACAGGGT_MIR10A_MIR10B, ACATATC_MIR190, ACAWNRNSRCGG_UNKNOWN, ACAWYAAAG_UNKNOWN, ACCAAAG_MIR9, ACTGTGA_MIR27A_MIR27B, ACTWSNACTNY_UNKNOWN, AFP1_Q6, AGCACTT_MIR93_MIR302A_MIR302B_MIR302C_MIR302D_MIR372_MIR373_MIR520E_MIR520A_MIR526B_MIR520B_MIR520C_MIR520D, AGCYRWTTC_UNKNOWN, AGGAAGC_MIR5163P, A…
TCGA & inHouse	140	70.7368	1.58294e-38	AAAYRNCTG_UNKNOWN, ACAWYAAAG_UNKNOWN, ACTGTGA_MIR27A_MIR27B, AFP1_Q6, AGCYRWTTC_UNKNOWN, AP1_Q2_01, AP1_Q4_01, AP1_Q6, AP1_Q6_01, AP1FJ_Q2, AP3_Q6, AR_Q2, AREB6_03, ARP1_01, ATGCACG_MIR517B, BRN2_01, CAGCTG_AP4_Q5, CART1_01, CCCAGAG_MIR326, CDC5_01, CDP_01, CDX2_Q5, CEBP_01, CEBP_C, CEBP_Q2, CEBP_Q2_01, CEBP_Q3, CEBPA_01, CEBPDELTA_Q6, CIZ_01, COMP1_01, COREBINDINGFACTOR_Q6, CP2_02, CREBP1_01, CR…

## Sheet: Pathways
Intersections	Observed.Overlap	Expected.Overlap	P.value	Elements
inHouse	387			ABBUD_LIF_SIGNALING_1_UP, ACEVEDO_FGFR1_TARGETS_IN_PROSTATE_CANCER_MODEL_UP, ACEVEDO_LIVER_CANCER_WITH_H3K27ME3_UP, ACOSTA_PROLIFERATION_INDEPENDENT_MYC_TARGETS_DN, AIGNER_ZEB1_TARGETS, AIYAR_COBRA1_TARGETS_UP, ALONSO_METASTASIS_DN, AMIT_EGF_RESPONSE_240_MCF10A, ANASTASSIOU_MULTICANCER_INVASIVENESS_SIGNATURE, ASGHARZADEH_NEUROBLASTOMA_POOR_SURVIVAL_DN, ASTIER_INTEGRIN_SIGNALING, ASTON_MAJOR_DEPRE…
TCGA	554			ABBUD_LIF_SIGNALING_2_UP, ABRAHAM_ALPC_VS_MULTIPLE_MYELOMA_UP, ACEVEDO_FGFR1_TARGETS_IN_PROSTATE_CANCER_MODEL_DN, ACEVEDO_LIVER_CANCER_WITH_H3K27ME3_UP, ACEVEDO_LIVER_CANCER_WITH_H3K9ME3_UP, AMUNDSON_GAMMA_RADIATION_RESISTANCE, ANASTASSIOU_MULTICANCER_INVASIVENESS_SIGNATURE, ASGHARZADEH_NEUROBLASTOMA_POOR_SURVIVAL_DN, ASTON_MAJOR_DEPRESSIVE_DISORDER_UP, AZARE_NEOPLASTIC_TRANSFORMATION_BY_STAT3_UP…
TCGA & inHouse	177	45.3177	1.94995e-71	ACEVEDO_LIVER_CANCER_WITH_H3K27ME3_UP, ANASTASSIOU_MULTICANCER_INVASIVENESS_SIGNATURE, ASGHARZADEH_NEUROBLASTOMA_POOR_SURVIVAL_DN, AZARE_NEOPLASTIC_TRANSFORMATION_BY_STAT3_UP, BIOCARTA_INTRINSIC_PATHWAY, BIOCARTA_NUCLEARRS_PATHWAY, BIOCARTA_PLATELETAPP_PATHWAY, BOQUEST_STEM_CELL_CULTURED_VS_FRESH_UP, BOQUEST_STEM_CELL_UP, BOYAULT_LIVER_CANCER_SUBCLASS_G3_DN, BRIDEAU_IMPRINTED_GENES, BROWNE_HCMV_I…

## Sheet: Immuno
Intersections	Observed.Overlap	Expected.Overlap	P.value	Elements
inHouse	263			GSE10094_LCMV_VS_LISTERIA_IND_EFF_CD4_TCELL_DN, GSE10147_IL3_AND_HIVP17_VS_IL3_AND_CPG_STIM_PDC_UP, GSE10147_IL3_VS_IL3_AND_HIVP17_STIM_PDC_DN, GSE10211_UV_INACT_SENDAI_VS_LIVE_SENDAI_VIRUS_TRACHEAL_EPITHELIAL_CELLS_DN, GSE10325_BCELL_VS_LUPUS_BCELL_UP, GSE10325_LUPUS_CD4_TCELL_VS_LUPUS_BCELL_DN, GSE11057_NAIVE_VS_CENT_MEMORY_CD4_TCELL_DN, GSE11057_NAIVE_VS_CENT_MEMORY_CD4_TCELL_UP, GSE11057_NAIV…
TCGA	382			GSE10094_LCMV_VS_LISTERIA_IND_EFF_CD4_TCELL_DN, GSE10147_IL3_VS_IL3_AND_CPG_STIM_PDC_UP, GSE10147_IL3_VS_IL3_AND_HIVP17_STIM_PDC_DN, GSE10240_IL17_VS_IL17_AND_IL22_STIM_PRIMARY_BRONCHIAL_EPITHELIAL_CELLS_DN, GSE10325_CD4_TCELL_VS_LUPUS_CD4_TCELL_UP, GSE10325_MYELOID_VS_LUPUS_MYELOID_UP, GSE10422_WT_VS_BAFF_TRANSGENIC_LN_BCELL_DN, GSE11818_WT_VS_DICER_KO_TREG_UP, GSE11884_WT_VS_FURIN_KO_NAIVE_CD4_…
TCGA & inHouse	100	20.6211	8.18279e-47	GSE10094_LCMV_VS_LISTERIA_IND_EFF_CD4_TCELL_DN, GSE10147_IL3_VS_IL3_AND_HIVP17_STIM_PDC_DN, GSE11961_FOLLICULAR_BCELL_VS_MEMORY_BCELL_DAY40_DN, GSE12003_MIR223_KO_VS_WT_BM_PROGENITOR_4D_CULTURE_DN, GSE12484_HEALTHY_VS_PERIDONTITIS_NEUTROPHILS_UP, GSE12507_PDC_CELL_LINE_VS_IMMATUE_T_CELL_LINE_DN, GSE13229_MATURE_VS_INTMATURE_NKCELL_UP, GSE13485_DAY1_VS_DAY7_YF17D_VACCINE_PBMC_UP, GSE13485_DAY3_VS_…
