# Supplementary material for: Novel Epigenetic Eight-Gene Signature Predictive of Poor Prognosis and MSI-Like Phenotype in Human Metastatic Colorectal Carcinomas
Source: Cancers (Basel). 2021 Jan 5;13(1):158. doi: 10.3390/cancers13010158 (PMC7796477; doi:10.3390/cancers13010158)
Supplement: Supplementary file 1 [file cancers-13-00158-s001.zip › Supplementary information/Supplementary datasets/DatasetS7_report_NEW_GSE48684_TCGA_RES_enrich_HYPER.xlsx]

## Sheet: H
Intersections	Observed.Overlap	Expected.Overlap	P.value	Elements
GSE48684	12			HALLMARK_ALLOGRAFT_REJECTION, HALLMARK_APICAL_SURFACE, HALLMARK_BILE_ACID_METABOLISM, HALLMARK_COAGULATION, HALLMARK_EPITHELIAL_MESENCHYMAL_TRANSITION, HALLMARK_ESTROGEN_RESPONSE_EARLY, HALLMARK_ESTROGEN_RESPONSE_LATE, HALLMARK_INFLAMMATORY_RESPONSE, HALLMARK_KRAS_SIGNALING_DN, HALLMARK_MYOGENESIS, HALLMARK_PANCREAS_BETA_CELLS, HALLMARK_XENOBIOTIC_METABOLISM
TCGA	8			HALLMARK_APICAL_JUNCTION, HALLMARK_EPITHELIAL_MESENCHYMAL_TRANSITION, HALLMARK_ESTROGEN_RESPONSE_EARLY, HALLMARK_HEDGEHOG_SIGNALING, HALLMARK_KRAS_SIGNALING_DN, HALLMARK_MYOGENESIS, HALLMARK_PANCREAS_BETA_CELLS, HALLMARK_WNT_BETA_CATENIN_SIGNALING
TCGA & GSE48684	5	1.92	0.0137116	HALLMARK_EPITHELIAL_MESENCHYMAL_TRANSITION, HALLMARK_ESTROGEN_RESPONSE_EARLY, HALLMARK_KRAS_SIGNALING_DN, HALLMARK_MYOGENESIS, HALLMARK_PANCREAS_BETA_CELLS

## Sheet: GO
Intersections	Observed.Overlap	Expected.Overlap	P.value	Elements
GSE48684	801			GO_3_5_CYCLIC_AMP_PHOSPHODIESTERASE_ACTIVITY, GO_3_5_CYCLIC_GMP_PHOSPHODIESTERASE_ACTIVITY, GO_ACETYLGLUCOSAMINYLTRANSFERASE_ACTIVITY, GO_ACTIN_BINDING, GO_ACTIN_CYTOSKELETON, GO_ACTIN_FILAMENT_BASED_MOVEMENT, GO_ACTIN_FILAMENT_BASED_PROCESS, GO_ACTIN_FILAMENT_ORGANIZATION, GO_ACTIN_MEDIATED_CELL_CONTRACTION, GO_ACTIN_MYOSIN_FILAMENT_SLIDING, GO_ACTION_POTENTIAL, GO_ACTIVATION_OF_TRANSMEMBRANE_RE…
TCGA	1101			GO_ACID_SECRETION, GO_ACTIN_BASED_CELL_PROJECTION, GO_ACTIN_FILAMENT_BASED_MOVEMENT, GO_ACTIN_FILAMENT_BINDING, GO_ACTIN_MEDIATED_CELL_CONTRACTION, GO_ACTION_POTENTIAL, GO_ACTIVATING_TRANSCRIPTION_FACTOR_BINDING, GO_ACTIVATION_OF_ADENYLATE_CYCLASE_ACTIVITY, GO_ACTIVATION_OF_MAPK_ACTIVITY, GO_ACTIVATION_OF_PROTEIN_KINASE_ACTIVITY, GO_ACTIVATION_OF_PROTEIN_KINASE_B_ACTIVITY, GO_ACTIVE_ION_TRANSMEMB…
TCGA & GSE48684	483	149.045	2.38566e-184	GO_ACTIN_FILAMENT_BASED_MOVEMENT, GO_ACTIN_MEDIATED_CELL_CONTRACTION, GO_ACTION_POTENTIAL, GO_ACTIVE_ION_TRANSMEMBRANE_TRANSPORTER_ACTIVITY, GO_ACTIVE_TRANSMEMBRANE_TRANSPORTER_ACTIVITY, GO_ADENYLATE_CYCLASE_ACTIVATING_G_PROTEIN_COUPLED_RECEPTOR_SIGNALING_PATHWAY, GO_ADENYLATE_CYCLASE_INHIBITING_G_PROTEIN_COUPLED_RECEPTOR_SIGNALING_PATHWAY, GO_ADENYLATE_CYCLASE_MODULATING_G_PROTEIN_COUPLED_RECEPT…

## Sheet: Position
Intersections	Observed.Overlap	Expected.Overlap	P.value	Elements
GSE48684	18			chr11p15, chr11q11, chr11q24, chr12p12, chr12q21, chr14q32, chr16q24, chr1q41, chr1q44, chr20q11, chr21q22, chr2q24, chr3p24, chr3q25, chr5p14, chr6p21, chr6q12, chr7q31
TCGA	21			chr10q21, chr10q26, chr11p13, chr12q12, chr13q12, chr13q14, chr13q31, chr13q34, chr1q41, chr20p13, chr20q13, chr4p12, chr5p14, chr5p15, chr6p21, chr6q12, chr6q27, chr7p22, chr7q21, chr7q36, chr8q23
TCGA & GSE48684	4	1.15951	0.0216127	chr1q41, chr5p14, chr6p21, chr6q12

## Sheet: Motif
Intersections	Observed.Overlap	Expected.Overlap	P.value	Elements
GSE48684	194			AAANWWTGC_UNKNOWN, ACCAAAG_MIR9, AFP1_Q6, AGCYRWTTC_UNKNOWN, AMEF2_Q6, AML_Q6, AP1_01, AP1_C, AP1_Q2_01, AP1_Q4, AP1_Q4_01, AP1_Q6, AP1_Q6_01, AP3_Q6, AP4_01, AP4_Q6, AR_Q2, AREB6_01, AREB6_02, AREB6_03, ARP1_01, ATGGYGGA_UNKNOWN, BACH1_01, BRN2_01, CACTGCC_MIR34A_MIR34C_MIR449, CART1_01, CDC5_01, CDPCR3_01, CDX2_Q5, CEBP_01, CEBP_C, CEBP_Q2, CEBP_Q2_01, CEBPA_01, CEBPB_01, CEBPB_02, CEBPDELTA_Q6…
TCGA	384			AAANWWTGC_UNKNOWN, AAAYRNCTG_UNKNOWN, AACATTC_MIR4093P, AAGCAAT_MIR137, AAGCACA_MIR218, AAGCACT_MIR520F, ACAGGGT_MIR10A_MIR10B, ACATATC_MIR190, ACAWNRNSRCGG_UNKNOWN, ACAWYAAAG_UNKNOWN, ACCAAAG_MIR9, ACTGTGA_MIR27A_MIR27B, ACTWSNACTNY_UNKNOWN, AFP1_Q6, AGCACTT_MIR93_MIR302A_MIR302B_MIR302C_MIR302D_MIR372_MIR373_MIR520E_MIR520A_MIR526B_MIR520B_MIR520C_MIR520D, AGCYRWTTC_UNKNOWN, AGGAAGC_MIR5163P, A…
TCGA & GSE48684	168	89.11	6.90645e-41	AAANWWTGC_UNKNOWN, ACCAAAG_MIR9, AFP1_Q6, AGCYRWTTC_UNKNOWN, AMEF2_Q6, AML_Q6, AP1_C, AP1_Q2_01, AP1_Q4_01, AP1_Q6, AP1_Q6_01, AP3_Q6, AP4_01, AP4_Q6, AR_Q2, AREB6_01, AREB6_02, AREB6_03, ARP1_01, ATGGYGGA_UNKNOWN, BRN2_01, CART1_01, CDC5_01, CDPCR3_01, CDX2_Q5, CEBP_01, CEBP_C, CEBP_Q2, CEBP_Q2_01, CEBPA_01, CEBPB_01, CEBPB_02, CEBPDELTA_Q6, CIZ_01, COMP1_01, COREBINDINGFACTOR_Q6, CP2_02, CREBP1…

## Sheet: Pathways
Intersections	Observed.Overlap	Expected.Overlap	P.value	Elements
GSE48684	520			ABRAHAM_ALPC_VS_MULTIPLE_MYELOMA_UP, ACEVEDO_FGFR1_TARGETS_IN_PROSTATE_CANCER_MODEL_DN, ACEVEDO_FGFR1_TARGETS_IN_PROSTATE_CANCER_MODEL_UP, ACEVEDO_LIVER_CANCER_WITH_H3K27ME3_UP, ACEVEDO_LIVER_CANCER_WITH_H3K9ME3_UP, AFFAR_YY1_TARGETS_UP, AIGNER_ZEB1_TARGETS, AKL_HTLV1_INFECTION_UP, ALONSO_METASTASIS_DN, AMIT_EGF_RESPONSE_120_MCF10A, AMIT_SERUM_RESPONSE_240_MCF10A, ANASTASSIOU_MULTICANCER_INVASIVE…
TCGA	554			ABBUD_LIF_SIGNALING_2_UP, ABRAHAM_ALPC_VS_MULTIPLE_MYELOMA_UP, ACEVEDO_FGFR1_TARGETS_IN_PROSTATE_CANCER_MODEL_DN, ACEVEDO_LIVER_CANCER_WITH_H3K27ME3_UP, ACEVEDO_LIVER_CANCER_WITH_H3K9ME3_UP, AMUNDSON_GAMMA_RADIATION_RESISTANCE, ANASTASSIOU_MULTICANCER_INVASIVENESS_SIGNATURE, ASGHARZADEH_NEUROBLASTOMA_POOR_SURVIVAL_DN, ASTON_MAJOR_DEPRESSIVE_DISORDER_UP, AZARE_NEOPLASTIC_TRANSFORMATION_BY_STAT3_UP…
TCGA & GSE48684	266	60.892	2.82206e-131	ABRAHAM_ALPC_VS_MULTIPLE_MYELOMA_UP, ACEVEDO_FGFR1_TARGETS_IN_PROSTATE_CANCER_MODEL_DN, ACEVEDO_LIVER_CANCER_WITH_H3K27ME3_UP, ACEVEDO_LIVER_CANCER_WITH_H3K9ME3_UP, ANASTASSIOU_MULTICANCER_INVASIVENESS_SIGNATURE, BASSO_HAIRY_CELL_LEUKEMIA_UP, BERTUCCI_MEDULLARY_VS_DUCTAL_BREAST_CANCER_DN, BHAT_ESR1_TARGETS_NOT_VIA_AKT1_UP, BHAT_ESR1_TARGETS_VIA_AKT1_UP, BIOCARTA_INTRINSIC_PATHWAY, BIOCARTA_NUCLEA…

## Sheet: Immuno
Intersections	Observed.Overlap	Expected.Overlap	P.value	Elements
GSE48684	418			GSE10147_IL3_AND_HIVP17_VS_IL3_AND_CPG_STIM_PDC_UP, GSE10147_IL3_VS_IL3_AND_HIVP17_STIM_PDC_DN, GSE10240_IL17_VS_IL17_AND_IL22_STIM_PRIMARY_BRONCHIAL_EPITHELIAL_CELLS_DN, GSE10325_BCELL_VS_LUPUS_BCELL_UP, GSE10325_CD4_TCELL_VS_BCELL_DN, GSE10325_CD4_TCELL_VS_MYELOID_DN, GSE10325_MYELOID_VS_LUPUS_MYELOID_UP, GSE10422_WT_VS_BAFF_TRANSGENIC_LN_BCELL_DN, GSE11057_EFF_MEM_VS_CENT_MEM_CD4_TCELL_DN, GSE…
TCGA	382			GSE10094_LCMV_VS_LISTERIA_IND_EFF_CD4_TCELL_DN, GSE10147_IL3_VS_IL3_AND_CPG_STIM_PDC_UP, GSE10147_IL3_VS_IL3_AND_HIVP17_STIM_PDC_DN, GSE10240_IL17_VS_IL17_AND_IL22_STIM_PRIMARY_BRONCHIAL_EPITHELIAL_CELLS_DN, GSE10325_CD4_TCELL_VS_LUPUS_CD4_TCELL_UP, GSE10325_MYELOID_VS_LUPUS_MYELOID_UP, GSE10422_WT_VS_BAFF_TRANSGENIC_LN_BCELL_DN, GSE11818_WT_VS_DICER_KO_TREG_UP, GSE11884_WT_VS_FURIN_KO_NAIVE_CD4_…
TCGA & GSE48684	221	32.7742	3.40245e-157	GSE10147_IL3_VS_IL3_AND_HIVP17_STIM_PDC_DN, GSE10240_IL17_VS_IL17_AND_IL22_STIM_PRIMARY_BRONCHIAL_EPITHELIAL_CELLS_DN, GSE10325_MYELOID_VS_LUPUS_MYELOID_UP, GSE10422_WT_VS_BAFF_TRANSGENIC_LN_BCELL_DN, GSE11818_WT_VS_DICER_KO_TREG_UP, GSE11961_FOLLICULAR_BCELL_VS_MEMORY_BCELL_DAY40_DN, GSE11961_MARGINAL_ZONE_BCELL_VS_MEMORY_BCELL_DAY7_DN, GSE12003_4D_VS_8D_CULTURE_MIR223_KO_BM_PROGENITOR_UP, GSE12…
